# Supplementary material for: The Oncology Biomarker Discovery framework reveals cetuximab and bevacizumab response patterns in metastatic colorectal cancer
Source: Nat Commun. 2023 Sep 4;14:5391. doi: 10.1038/s41467-023-41011-4 (PMC10477267; doi:10.1038/s41467-023-41011-4)
Supplement: Supplementary file 6 — Supplementary Data 2 [file 41467_2023_41011_MOESM6_ESM.xlsx]

## Sheet: results
	alteration	subpopulation	Interaction P-value (DFS)	Interaction P-value (OS)	Interaction FDR (DFS)	Interaction FDR (OS)	Hazard-Ratio mutant (DFS)	Hazard-Ratio wild type (DFS)	Hazard-Ratio mutant (OS)	Hazard-Ratio wild type (OS)	median DFS che. mutant	median DFS che. wild type	median OS che. mutant	median OS che. wild type	median DFS gef. mutant	median DFS gef. wild type	median OS gef. mutant	median OS gef. wild type	n DFS che. mutant	n DFS che. wild type	n OS che. mutant	n OS che. wild type	n DFS gef. mutant	n DFS gef. wild type	n OS gef. mutant	n OS gef. wild type	P-value trt. mutant (DFS)	P-value trt. wild type (DFS)	P-value trt. mutant (OS)	P-value trt. wild type (OS)	P-value gef. (DFS)	P-value che. (DFS)	P-value gef. (OS)	P-value che. (OS)	FDR gef. (DFS)	FDR che. (DFS)	FDR gef. (OS)	FDR che. (OS)	Hazard-Ratio gef. (DFS)	Hazard-Ratio che. (DFS)	Hazard-Ratio gef. (OS)	Hazard-Ratio che. (OS)	geneanno	Adj. treatment P-Value (DFS)	Adj. treatment effect Hazard-Ratio (DFS)
1	NKX2amp	available	0.0064	0.237	0.045	0.71	0.22 [0.09;0.56]	0.68 [0.44;1.06]	0.55 [0.2;1.56]	1.07 [0.6;1.91]	9.1	20.4	37.7	NA	47.1	31.2	#N/A	51.7	16	60	16	60	18	77	18	77	0.00140	0.08602	0.26	0.816	0.00128	0.63798	0.0867	0.992	0.00957	0.7197	0.22	0.99	2.77 [1.49;5.15]	0.83 [0.39;1.78]	2 [0.9;4.43]	1 [0.42;2.42]	NKX2_AMP	0.014	original:-1.503,mean:-1.361,2.5%:-2.069,97.5%:-0.452
2	NKX2amp	smoker1	0.0092	0.322	0.059	0.81	0.15 [0.04;0.57]	0.67 [0.41;1.1]	0.5 [0.12;2.11]	1.07 [0.56;2.04]	9.1	20.7	38.3	NA	47.1	31.7	#N/A	51.7	10	48	10	48	12	58	12	58	0.00526	0.11069	0.35	0.832	0.00512	0.56385	0.3442	0.606	0.01664	0.6847	0.50	0.69	3.01 [1.39;6.52]	0.76 [0.29;1.96]	1.62 [0.59;4.44]	0.73 [0.22;2.43]	NKX2_AMP	#N/A	:NA
3	PIK3CAmut/TP53mut/MDM2amp	EGFR2	0.0189	0.068	0.063	0.34	0.34 [0.17;0.68]	1.15 [0.46;2.87]	0.67 [0.3;1.53]	4.19 [0.87;NA]	10.7	34.1	36.3	NA	21.3	29.4	#N/A	47.2	25	15	25	15	26	19	26	19	0.00222	0.76033	0.34	0.073	0.00079	0.68882	0.0224	0.869	0.00420	0.8266	0.11	0.87	4.57 [1.88;NA]	1.17 [0.54;2.57]	5.75 [1.28;NA]	1.08 [0.43;2.71]	PIK3CA_SV_or_TP53_SV_or_MDM2_AMP	#N/A	:NA
4	PTPN13mut/TP53mut/PIK3CAmut	EGFR2	0.0023	0.074	0.023	0.34	0.26 [0.12;0.56]	1.18 [0.52;2.7]	0.63 [0.27;1.48]	3 [0.8;NA]	10	34.1	36.3	NA	30.9	28.2	#N/A	47.2	22	18	22	18	24	21	24	21	0.00049	0.69620	0.29	0.102	0.00013	0.95191	0.0188	0.844	0.00107	0.9896	0.11	0.87	5.27 [2.25;NA]	0.98 [0.45;2.12]	4.65 [1.29;NA]	1.1 [0.44;2.73]	PTPN13_SV_or_TP53_SV_or_PIK3CA_SV	#N/A	:NA
5	RB1mut	available	0.0040	0.295	0.045	0.71	1.6 [0.67;3.84]	0.43 [0.27;0.67]	1.5 [0.54;4.19]	0.82 [0.46;1.46]	22.3	16.7	#N/A	NA	19.2	33.2	37.3	#N/A	19	57	19	57	14	81	14	81	0.29042	0.00018	0.44	0.511	0.23605	0.00083	0.8451	0.074	0.35407	0.0174	0.87	0.30	0.67 [0.35;1.3]	3.49 [1.68;7.25]	1.09 [0.48;2.46]	2.14 [0.93;4.95]	RB1_SV	0.001	original:-0.853,mean:-0.532,2.5%:-1.148,97.5%:0.306
6	RB1mut	smoker1	0.0084	0.216	0.059	0.81	1.91 [0.68;5.4]	0.44 [0.26;0.74]	2.18 [0.61;7.83]	0.83 [0.43;1.62]	22.3	19.6	#N/A	NA	18.7	33.2	37.3	#N/A	15	43	15	43	10	60	10	60	0.22206	0.00207	0.23	0.588	0.41838	0.00061	0.9782	0.049	0.60432	0.0052	0.98	0.21	0.74 [0.36;1.53]	4.91 [1.98;NA]	1.01 [0.39;2.61]	2.8 [1;7.79]	RB1_SV	#N/A	:NA
7	TP53mut	EGFR2	0.0155	0.355	0.063	0.61	0.19 [0.07;0.51]	0.69 [0.33;1.44]	0.67 [0.26;1.71]	1.41 [0.5;3.98]	9.1	30.7	22.3	NA	19.6	32.8	40.2	51.7	15	25	15	25	18	27	18	27	0.00116	0.32277	0.40	0.515	4.8e-05	0.07487	0.0084	0.069	0.00077	0.4492	0.11	0.41	7.38 [2.82;NA]	1.99 [0.93;4.26]	4.21 [1.45;NA]	2.31 [0.94;5.72]	TP53_SV	#N/A	:NA
8	TP53mut/SMAD4mut/CDK4amp	available	0.0272	0.304	0.127	0.71	0.37 [0.21;0.63]	0.71 [0.39;1.29]	0.7 [0.37;1.32]	1.21 [0.54;2.74]	10.5	30.7	35.1	NA	28.8	32.8	43.7	51.7	38	38	38	38	49	46	49	46	0.00023	0.26609	0.27	0.647	0.00038	0.41454	0.0136	0.165	0.00575	0.6218	0.11	0.43	2.86 [1.6;5.12]	1.25 [0.73;2.14]	2.67 [1.22;5.83]	1.62 [0.82;3.19]	TP53_SV_or_SMAD4_SV_or_CDK4_AMP	0.001	original:-1.004,mean:-1.129,2.5%:-1.936,97.5%:-0.154

## Sheet: annotation
alteration	Genetic alteration as mutation (mut), amplification (amp) and deletion (del)
subpopulation	the investigated tumour subtype (available: across all patients, EGFR, smoker)
Interaction P-value (DFS)	p-value of the corresponding interaction test for disease-free survival (DFS) in subtype for the genetic alteration derived from a Wald test for the corresponding coefficient in the Cox regression model
Interaction P-value (OS)	p-value of the corresponding interaction test for overall survival (OS) in subtype for the genetic alteration derived from a Wald test for the corresponding coefficient in the Cox regression model
Interaction FDR (DFS)	False discovery rate (FDR) of interaction test for disease-free survival (DFS) in subtype for the genetic alteration
Interaction FDR (OS)	False discovery rate (FDR) of interaction test for overall survival (OS) in subtype for the genetic alteration
Hazard-Ratio mutant (DFS)	Hazard ratio between gefitinib or chemotherapy alone and 95% confidence interval for the biomarker-positive (mutant) subgroup for DFS
Hazard-Ratio wild type (DFS)	Hazard ratio between gefitinib or chemotherapy alone and 95% confidence interval for the biomarker-negative (wild type) subgroup for DFS
Hazard-Ratio mutant (OS)	Hazard ratio between gefitinib or chemotherapy alone and 95% confidence interval for the biomarker-positive (mutant) subgroup for OS
Hazard-Ratio wild type (OS)	Hazard ratio between gefitinib or chemotherapy alone and 95% confidence interval for the biomarker-negative (wild type) subgroup for OS
median DFS che. mutant	Median DFS for the chemotherapy treatment arm for the biomarker-positive (mutant) subgroup
median DFS che. wild type	Median DFS for the chemotherapy treatment arm for the biomarker-negative (wild type) subgroup
median OS che. mutant	Median OS for the chemotherapy treatment arm for the biomarker-positive (mutant) subgroup
median OS che. wild type	Median OS for the chemotherapy treatment arm for the biomarker-negative (wild type) subgroup
median DFS gef. mutant	Median DFS for the gefitinib treatment arm for the biomarker-positive (mutant) subgroup
median DFS gef. wild type	Median DFS for the gefitinib treatment arm for the biomarker-negative (wild type) subgroup
median OS gef. mutant	Median OS for the gefitinib treatment arm for the biomarker-positive (mutant) subgroup
median OS gef. wild type	Median OS for the gefitinib treatment arm for the biomarker-negative (wild type) subgroup
n DFS che. mutant	Number of patients treated with chemotherapy alone (n) in the biomarker-positive (mutant) subgroup for investigating DFS
n DFS che. wild type	Number of patients treated with chemotherapy alone (n) in the biomarker-negative (wild type) subgroup for investigating DFS
n OS che. mutant	Number of patients treated with chemotherapy alone (n) in the biomarker-positive (mutant) subgroup for investigating OS
n OS che. wild type	Number of patients treated with chemotherapy alone (n) in the biomarker-negative (wild type) subgroup for investigating OS
n DFS gef. mutant	Number of patients treated with gefitinib (n) in the biomarker-positive (mutant) subgroup for investigating DFS
n DFS gef. wild type	Number of patients treated with gefitinib alone (n) in the biomarker-negative (wild type) subgroup for investigating DFS
n OS gef. mutant	Number of patients treated with gefitinib alone (n) in the biomarker-positive (mutant) subgroup for investigating OS
n OS gef. wild type	Number of patients treated with gefitinib alone (n) in the biomarker-negative (wild type) subgroup for investigating OS
P-value trt. mutant (DFS)	p-value of statistical test comparing DFS between gefitinib and chemotherapy alone in the biomarker-positive (mutant) subgroup derived from a Wald test for the corresponding coefficient in the Cox regression model
P-value trt. wild type (DFS)	p-value of statistical test comparing DFS between gefitinib and chemotherapy in the biomarker-negative (wild type) subgroup derived from a Wald test for the corresponding coefficient in the Cox regression model
P-value trt. mutant (OS)	p-value of statistical test comparing OS between gefitinib and chemotherapy in the biomarker-positive (mutant) subgroup derived from a Wald test for the corresponding coefficient in the Cox regression model
P-value trt. wild type (OS)	p-value of statistical test comparing DFS between gefitinib and chemotherapy in the biomarker-negative (wild type) subgroup derived from a Wald test for the corresponding coefficient in the Cox regression model
P-value gef. (DFS)	p-value of statistical test comparing DFS between biomarker-positive (mutant) and biomarker-negative (wild type) subgroups treated with gefitinib derived from a Wald test for the corresponding coefficient in the Cox regression model
P-value che. (DFS)	p-value of statistical test comparing DFS between biomarker-positive (mutant) and biomarker-negative (wild type) subgroups treated with chemotherapy alone derived from a Wald test for the corresponding coefficient in the Cox regression model
P-value gef. (OS)	p-value of statistical test comparing OS between biomarker-positive (mutant) and biomarker-negative (wild type) subgroups treated with gefitinib derived from a Wald test for the corresponding coefficient in the Cox regression model
P-value che. (OS)	p-value of statistical test comparing OS between biomarker-positive (mutant) and biomarker-negative (wild type) subgroups treated with chemotherapy alone derived from a Wald test for the corresponding coefficient in the Cox regression model
FDR gef. (DFS)	False discovery rate (FDR) of statistical test comparing DFS between biomarker-positive (mutant) and biomarker-negative (wild type) subgroups treated with gefitinib
FDR che. (DFS)	False discovery rate (FDR) of statistical test comparing DFS between biomarker-positive (mutant) and biomarker-negative (wild type) subgroups treated with chemotherapy alone
FDR gef. (OS)	False discovery rate (FDR) of statistical test comparing OS between biomarker-positive (mutant) and biomarker-negative (wild type) subgroups treated with gefitinib
FDR che. (OS)	False discovery rate (FDR) of statistical test comparing OS between biomarker-positive (mutant) and biomarker-negative (wild type) subgroups treated with chemotherapy alone
Hazard-Ratio gef. (DFS)	Hazard ratio between between biomarker-positive (mutant) and biomarker-negative (wild type) subgroups treated with gefitinib for DFS
Hazard-Ratio che. (DFS)	Hazard ratio between between biomarker-positive (mutant) and biomarker-negative (wild type) subgroups treated with chemotherapy for DFS
Hazard-Ratio gef. (OS)	Hazard ratio between between biomarker-positive (mutant) and biomarker-negative (wild type) subgroups treated with gefitinib for OS
Hazard-Ratio che. (OS)	Hazard ratio between between biomarker-positive (mutant) and biomarker-negative (wild type) subgroups treated with chemotherapy for OS
geneanno	Genetic alteration as mutation (SV), amplification (AMP) and deletion (DEL)
Adj. treatment P-Value (OS)	Adjusted treatment effect p-value in subgroups with permutations
Adj. treatment effect Hazard-Ratio (OS)	Adjusted treatment effect in subgroups bias-corrected with bootstrapping
