# Supplementary material for: The Oncology Biomarker Discovery framework reveals cetuximab and bevacizumab response patterns in metastatic colorectal cancer
Source: Nat Commun. 2023 Sep 4;14:5391. doi: 10.1038/s41467-023-41011-4 (PMC10477267; doi:10.1038/s41467-023-41011-4)
Supplement: Supplementary file 7 — Supplementary Data 3 [file 41467_2023_41011_MOESM7_ESM.xlsx]

## Sheet: results
	alteration	subpopulation	Interaction P-value (OS)	Interaction P-value (PFS)	Interaction P-value (ORR)	Interaction FDR (OS)	Interaction FDR (PFS)	Interaction FDR (ORR)	Hazard-Ratio mutant (OS)	Hazard-Ratio wild type (OS)	Hazard-Ratio mutant (PFS)	Hazard-Ratio wild type (PFS)	Odds-Ratio mutant (ORR)	Odds-Ratio wild type (ORR)	median OS bev. mutant	median OS bev. wild type	median PFS bev. mutant	median PFS bev. wild type	ratio ORR bev. mutant	ratio ORR cet. wild type	median OS cet. mutant	median OS cet. wild type	median PFS cet. mutant	median PFS cet. wild type	ratio ORR cet. mutant	ratio ORR bev. wild type	n OS bev. mutant	n OS bev. wild type	n PFS bev. mutant	n PFS bev. wild type	n ORR bev. mutant	n ORR bev. wild type	n OS cet. mutant	n OS cet. wild type	n PFS cet. mutant	n PFS cet. wild type	n ORR cet. mutant	n ORR cet. wild type	P-value trt. mutant (OS)	P-value trt. wild type (OS)	P-value trt. mutant (PFS)	P-value trt. wild type (PFS)	P-value trt. mutant (ORR)	P-value trt. wild type (ORR)	P-value cet. (OS)	P-value bev. (OS)	P-value cet. (PFS)	P-value bev. (PFS)	P-value cet. (ORR)
1	APCmut	available	0.124	0.9452	0.576	0.55	0.96	0.96	0.91 [0.72;1.16]	0.66 [0.38;1.14]	1.05 [0.83;1.32]	0.96 [0.56;1.63]	0.61 [0.36;1.02]	0.83 [0.26;2.65]	26.09	14.75	11.07	8.05	0.61	0.52	25.72	21.52	10.12	8.66	0.72	0.55	159	35	159	35	145	33	151	28	151	28	130	22	0.4437	0.138	0.691	0.868	0.057	0.751	0.97334	0.010	0.05797	0.01467	0.17241
2	ARFRP1amp	2	0.011	0.8232	0.816	0.16	0.92	0.93	0.21 [0.07;0.59]	1.14 [0.75;1.75]	0.74 [0.33;1.66]	0.91 [0.6;1.37]	0.59 [0.04;8.1]	0.39 [0.14;1.06]	29.21	29.04	11.17	11.89	0.82	0.61	51.71	24.8	11.2	11.79	0.91	0.79	18	68	18	68	17	62	12	41	12	41	11	34	0.0032	0.541	0.461	0.656	0.676	0.062	0.01127	0.440	0.76213	0.44443	0.48609
3	ARFRP1amp	available	0.093	0.9399	0.184	0.55	0.96	0.91	0.38 [0.18;0.81]	0.94 [0.74;1.18]	1 [0.54;1.88]	1.04 [0.83;1.29]	1.76 [0.36;8.54]	0.58 [0.35;0.94]	27.63	23.75	11.07	10.25	0.79	0.57	41.1	23.75	10.41	10.02	0.71	0.69	20	174	20	174	19	159	25	154	25	154	21	131	0.0118	0.573	0.990	0.761	0.469	0.028	0.02674	0.921	0.79249	0.69104	0.86080
4	ARFRP1amp	left-sided	0.088	0.5093	0.056	0.43	0.93	0.43	0.34 [0.14;0.81]	0.93 [0.71;1.22]	0.9 [0.44;1.86]	1.06 [0.81;1.38]	4.75 [0.52;NA]	0.51 [0.28;0.93]	31.05	26.09	11.17	11.3	0.87	0.58	51.71	24.8	10.61	10.32	0.69	0.72	16	123	16	123	15	113	19	115	19	115	16	98	0.0153	0.605	0.784	0.675	0.149	0.026	0.02242	0.852	0.88345	0.28879	0.47592
5	ARID1Amut/SMAD2mut/CUL4Aamp	available	0.045	0.5863	0.042	0.55	0.96	0.80	1.34 [0.79;2.29]	0.77 [0.61;0.99]	1.17 [0.71;1.92]	1.01 [0.8;1.27]	2.02 [0.63;6.51]	0.5 [0.3;0.86]	27.53	23.75	11.79	10.05	0.72	0.56	23.92	25.86	10.15	10.05	0.59	0.72	34	160	34	160	29	149	40	139	40	139	32	120	0.2775	0.038	0.530	0.954	0.228	0.011	0.10452	0.218	0.96960	0.38553	0.18819
6	ARID1Amut/SMAD2mut/CUL4Aamp	left-sided	0.204	0.8202	0.039	0.61	0.93	0.43	1.12 [0.62;2.04]	0.78 [0.58;1.04]	1 [0.57;1.75]	1.07 [0.81;1.41]	2.22 [0.59;8.41]	0.45 [0.24;0.86]	27.96	26.09	12.16	11.07	0.75	0.59	27.56	29.8	10.41	10.32	0.60	0.75	28	111	28	111	24	104	29	105	29	105	25	89	0.7053	0.087	0.997	0.644	0.227	0.015	0.24411	0.583	0.41477	0.64240	0.14695
7	ATMmut/CCND2amp/SRCamp	available	0.183	0.0665	0.449	0.55	0.96	0.93	0.64 [0.39;1.05]	0.93 [0.72;1.18]	0.81 [0.52;1.29]	1.15 [0.91;1.46]	0.42 [0.14;1.25]	0.67 [0.4;1.14]	30.78	23.72	10.84	10.25	0.65	0.57	39.36	23.46	11.14	9.63	0.82	0.66	50	144	50	144	48	130	39	140	39	140	33	119	0.0804	0.540	0.380	0.253	0.113	0.139	0.01426	0.254	0.02336	0.96505	0.15533
8	AURKAamp	2	0.051	0.1898	0.582	0.16	0.60	0.93	0.39 [0.17;0.92]	1.1 [0.71;1.7]	0.6 [0.28;1.28]	1.08 [0.71;1.64]	0.72 [0.09;5.51]	0.37 [0.13;1.06]	31.05	28.62	11.27	11.89	0.78	0.62	44.98	27.56	12.34	10.61	0.85	0.81	19	67	19	67	18	61	14	39	14	39	13	32	0.0316	0.681	0.184	0.732	0.741	0.062	0.02999	0.851	0.33974	0.57737	0.88053
9	AURKAamp	available	0.083	0.2476	0.611	0.55	0.96	0.96	0.45 [0.23;0.87]	0.95 [0.75;1.19]	0.78 [0.43;1.42]	1.09 [0.87;1.36]	0.94 [0.22;4.03]	0.61 [0.37;1.01]	30.78	23.75	11.07	10.25	0.71	0.57	41.1	23.66	10.61	9.63	0.74	0.68	22	172	22	172	21	157	28	151	28	151	23	129	0.0175	0.641	0.417	0.458	0.936	0.052	0.01529	0.783	0.30292	0.58907	0.84186
10	AURKAamp	left-sided	0.156	0.2368	0.160	0.57	0.93	0.43	0.46 [0.22;0.98]	0.92 [0.7;1.21]	0.74 [0.38;1.44]	1.09 [0.84;1.43]	1.66 [0.33;8.49]	0.53 [0.29;0.96]	33.18	26.09	11.07	11.5	0.78	0.59	44.98	25.86	10.68	10.15	0.67	0.73	19	120	19	120	18	110	22	112	22	112	18	96	0.0439	0.557	0.369	0.507	0.524	0.036	0.05029	0.930	0.56534	0.17227	0.46423
11	BCL2L1amp	left-sided	0.624	0.4077	0.059	0.85	0.93	0.43	0.68 [0.34;1.35]	0.87 [0.66;1.15]	1 [0.52;1.91]	1.09 [0.83;1.43]	3.21 [0.55;NA]	0.49 [0.27;0.9]	36.01	25.99	11.76	11.24	0.83	0.57	41.1	25.53	11.14	10.15	0.67	0.73	26	113	26	113	23	105	21	113	21	113	18	96	0.2677	0.321	0.990	0.533	0.182	0.020	0.06295	0.237	0.25537	0.68675	0.49446
12	BRAFmut	1	0.849	0.0574	NA	0.85	0.55	NA	0.66 [0.27;1.65]	1.23 [0.51;3]	0.66 [0.26;1.69]	2.5 [0.96;6.53]	0.43 [0.05;3.81]	1.64 [0.28;9.7]	11.37	17.48	7.16	12.75	0.54	0.57	16.34	21.78	7.52	8.61	0.75	0.42	14	14	14	14	13	14	12	13	12	13	8	12	0.3773	0.646	0.392	0.061	0.410	0.563	0.54550	0.130	0.33161	0.00031	NA
13	BRAFmut	available	0.229	0.9286	0.663	0.55	0.96	0.96	1.25 [0.64;2.45]	0.83 [0.66;1.05]	1.11 [0.59;2.08]	1.04 [0.83;1.3]	0.51 [0.11;2.37]	0.66 [0.41;1.09]	15.9	26.09	7.39	11.07	0.50	0.60	16.76	27.56	7.82	10.18	0.71	0.69	26	168	26	168	24	154	19	160	19	160	14	138	0.5182	0.127	0.748	0.718	0.371	0.105	0.00187	0.072	0.03583	0.01805	0.93235
14	BRAFmut	left-sided	0.092	0.3026	NA	0.43	0.93	NA	1.17 [0.43;3.17]	0.79 [0.6;1.04]	1.57 [0.58;4.26]	1.01 [0.78;1.3]	0.31 [0.02;5.37]	0.63 [0.35;1.12]	11.38	27.53	8.1	11.5	0.67	0.61	17.87	31.7	8.77	10.41	0.89	0.70	10	129	10	129	9	119	11	123	11	123	9	105	0.7610	0.088	0.373	0.959	0.378	0.114	0.00042	0.243	0.03720	0.41003	NA
15	BRAFalt/KRASalt	available	0.228	0.3246	0.383	0.55	0.96	0.92	1.11 [0.79;1.56]	0.8 [0.6;1.06]	1.24 [0.89;1.73]	0.99 [0.76;1.31]	0.96 [0.46;2.02]	0.56 [0.29;1.12]	20.11	27.6	8.74	11.07	0.43	0.71	18.15	33.08	7.08	10.68	0.47	0.81	83	111	83	111	77	101	66	113	66	113	53	99	0.5551	0.118	0.211	0.970	0.922	0.098	0.00013	0.011	0.00201	0.05097	9.4e-05
16	BRAFalt/KRASalt/NRASalt	available	0.029	0.1443	0.438	0.55	0.96	0.93	1.2 [0.87;1.66]	0.71 [0.52;0.95]	1.28 [0.94;1.76]	0.93 [0.7;1.24]	0.81 [0.41;1.59]	0.52 [0.26;1.07]	20.57	27.53	8.9	11.27	0.44	0.71	18.43	36.37	7.36	11.79	0.52	0.82	88	106	88	106	81	97	79	100	79	100	64	88	0.2541	0.024	0.123	0.638	0.532	0.075	< 1e-05	0.021	0.00011	0.03835	0.00035
17	BRAFalt/KRASalt/NRASalt	left-sided	0.020	0.0589	0.582	0.34	0.93	0.74	1.27 [0.84;1.9]	0.67 [0.47;0.93]	1.42 [0.95;2.11]	0.89 [0.65;1.22]	0.74 [0.31;1.72]	0.52 [0.24;1.16]	22.14	28.02	11.1	11.5	0.47	0.71	17.87	38.28	7.59	12.16	0.56	0.82	53	86	53	86	49	79	51	83	51	83	43	71	0.2529	0.019	0.087	0.478	0.472	0.109	< 1e-05	0.098	0.00011	0.33981	0.00780
18	BRAFalt/KRASalt/NRASalt/SRCamp	4	0.036	0.5359	0.291	0.16	0.83	0.93	1.23 [0.7;2.15]	0.5 [0.28;0.9]	1.02 [0.59;1.75]	0.72 [0.42;1.26]	1.06 [0.33;3.39]	0.48 [0.11;2.17]	25.99	23.75	8.8	9.92	0.48	0.70	23.01	39.33	7.29	12.96	0.48	0.85	26	27	26	27	25	23	33	29	33	29	27	27	0.4739	0.020	0.954	0.252	0.923	0.326	0.00330	0.739	0.06935	0.48964	0.00964
19	BRAFalt/KRASalt/NRASalt/SRCamp	available	0.267	0.4296	0.270	0.55	0.96	0.91	0.99 [0.74;1.33]	0.75 [0.54;1.05]	1.13 [0.86;1.5]	0.95 [0.69;1.31]	0.81 [0.44;1.5]	0.47 [0.22;1.02]	23.72	24.74	9.76	10.84	0.54	0.66	21.86	33.22	8.48	11.79	0.60	0.80	113	81	113	81	105	73	101	78	101	78	82	70	0.9623	0.095	0.379	0.772	0.502	0.055	0.02683	0.467	0.01827	0.17984	0.01086
20	BRAFalt/KRASalt/NRASalt/SRCamp	left-sided	0.208	0.4329	0.201	0.61	0.93	0.43	0.98 [0.69;1.4]	0.7 [0.48;1.03]	1.17 [0.83;1.65]	0.95 [0.66;1.36]	0.85 [0.4;1.8]	0.42 [0.17;0.99]	28.42	24.84	11.24	11.5	0.61	0.63	23.56	34.89	8.77	11.79	0.64	0.80	76	63	76	63	71	57	70	64	70	64	58	56	0.9233	0.070	0.357	0.788	0.659	0.046	0.04244	0.629	0.05154	0.32274	0.06332
21	BRAFalt/KRASalt/SRCamp	left-sided	0.883	0.9517	0.193	0.90	0.97	0.43	0.84 [0.57;1.23]	0.82 [0.57;1.17]	1.08 [0.75;1.55]	1.05 [0.75;1.49]	0.93 [0.42;2.06]	0.45 [0.2;1.02]	28.42	24.84	11.27	11.3	0.61	0.63	24.44	31.08	9.69	10.58	0.62	0.79	74	65	74	65	69	59	58	76	58	76	48	66	0.3703	0.270	0.670	0.767	0.855	0.054	0.56909	0.563	0.34117	0.33108	0.05857
22	ERBB2alt/BRAFalt/SRCamp	left-sided	0.766	0.8366	0.181	0.88	0.93	0.43	0.76 [0.49;1.2]	0.86 [0.63;1.18]	1.08 [0.71;1.63]	1 [0.73;1.35]	1.14 [0.39;3.35]	0.49 [0.25;0.96]	28.02	26.74	11.07	11.5	0.74	0.55	30.59	28.81	10.15	10.51	0.73	0.71	48	91	48	91	43	85	48	86	48	86	41	73	0.2382	0.344	0.729	0.978	0.808	0.035	0.66292	0.687	0.70704	0.65782	0.89978
23	ERBB2alt/BRAFalt/SRCamp	right-sided	0.059	0.1527	0.128	0.43	0.93	0.43	0.73 [0.35;1.53]	1.39 [0.81;2.39]	0.84 [0.43;1.63]	1.59 [0.92;2.76]	0.29 [0.06;1.47]	1.37 [0.43;4.39]	18.99	23.13	6.93	9	0.37	0.61	22.13	20.21	8.64	7.59	0.69	0.55	20	35	20	35	19	31	20	25	20	25	16	22	0.4059	0.237	0.607	0.098	0.120	0.585	0.04850	NA	0.80057	NA	0.33559
24	FBXW7mut	available	0.163	0.1407	0.818	0.55	0.96	0.97	1.57 [0.7;3.53]	0.82 [0.65;1.03]	3.16 [1.32;7.58]	0.98 [0.79;1.22]	0.56 [0.11;2.98]	0.62 [0.38;1.02]	24.87	24.74	12.27	10.05	0.53	0.60	18.99	27.56	10.37	10.02	0.64	0.70	16	178	16	178	15	163	14	165	14	165	14	138	0.2707	0.089	0.010	0.857	0.477	0.057	0.12711	0.749	0.56275	0.09642	0.59853
25	GNASamp	2	0.048	0.1145	0.709	0.16	0.56	0.93	0.39 [0.17;0.92]	1.1 [0.71;1.72]	0.57 [0.26;1.24]	1.1 [0.72;1.68]	0.67 [0.09;4.94]	0.39 [0.13;1.12]	30.36	28.62	11.07	12.32	0.74	0.63	44.98	27.56	12.34	10.61	0.85	0.81	20	66	20	66	19	60	14	39	14	39	13	32	0.0310	0.662	0.157	0.665	0.678	0.075	0.02999	0.841	0.33974	0.29008	0.88053
26	GNASamp	available	0.193	0.2277	0.357	0.55	0.96	0.92	0.53 [0.28;1.02]	0.92 [0.73;1.16]	0.75 [0.41;1.38]	1.09 [0.87;1.36]	1.19 [0.3;4.75]	0.59 [0.35;0.97]	29.93	23.75	10.05	10.25	0.68	0.58	39.36	23.92	10.68	9.69	0.68	0.69	23	171	23	171	22	156	27	152	27	152	22	130	0.0588	0.491	0.357	0.462	0.803	0.035	0.06129	0.732	0.38249	0.43317	0.58354
27	GNASamp	left-sided	0.273	0.1677	0.136	0.61	0.93	0.43	0.51 [0.24;1.09]	0.9 [0.68;1.18]	0.65 [0.32;1.31]	1.1 [0.85;1.44]	2.16 [0.39;NA]	0.52 [0.29;0.95]	31.05	26.09	11.07	11.73	0.72	0.60	44.98	25.86	11.14	10.18	0.62	0.73	19	120	19	120	18	110	20	114	20	114	16	98	0.0809	0.447	0.230	0.475	0.360	0.033	0.10533	0.909	0.49033	0.12314	0.23671
28	GNASalt/ERBB2alt/PIK3CAmut/PTENmut	left-sided	0.663	0.7358	0.158	0.85	0.93	0.43	0.78 [0.51;1.17]	0.88 [0.63;1.23]	0.98 [0.67;1.45]	1.06 [0.77;1.46]	0.93 [0.39;2.21]	0.41 [0.19;0.88]	28.02	26.74	11.27	11.3	0.63	0.61	28.68	29.27	10.15	10.58	0.64	0.79	51	88	51	88	46	82	60	74	60	74	53	61	0.2263	0.446	0.923	0.729	0.865	0.021	0.91525	0.379	0.79216	0.60410	0.03854
29	GNASalt/ERBB2alt/PIK3CAmut/PTENmut	right-sided	0.359	0.7099	0.048	0.68	0.93	0.43	1.2 [0.63;2.26]	0.75 [0.42;1.36]	1.27 [0.68;2.39]	1.14 [0.64;2.02]	0.34 [0.09;1.27]	2.01 [0.52;7.67]	21.16	17.38	8.28	9	0.40	0.64	19.22	20.52	7.59	8.46	0.71	0.47	26	29	26	29	25	25	23	22	23	22	21	17	0.5830	0.349	0.454	0.666	0.099	0.293	0.71831	NA	0.41907	NA	0.09413
30	KRASmut	4	0.031	0.0071	0.019	0.16	0.13	0.26	1.52 [0.76;3.03]	0.57 [0.35;0.93]	1.99 [0.99;3.99]	0.61 [0.38;0.97]	2.76 [0.59;NA]	0.31 [0.09;1.04]	28.29	23.75	10.71	8.34	0.53	0.61	18.43	38.6	6.18	12.88	0.29	0.84	16	37	16	37	15	33	21	41	21	41	17	37	0.2358	0.024	0.054	0.037	0.179	0.052	0.00157	0.461	0.00127	0.38406	0.00128
31	KRASmut	left-sided	0.614	0.5153	0.220	0.85	0.93	0.45	1.02 [0.6;1.75]	0.83 [0.62;1.12]	1.19 [0.7;2]	1.02 [0.77;1.35]	1.25 [0.41;3.86]	0.55 [0.27;1.1]	25.68	27.53	12.25	11.07	0.43	0.69	16.99	32.53	6.6	10.61	0.36	0.80	39	100	39	100	37	91	26	108	26	108	22	92	0.9387	0.223	0.519	0.913	0.688	0.088	0.03274	0.126	0.09102	0.67577	0.00043
32	KRASalt/BRAFalt/NF1mut/IRS2amp	available	0.158	0.5187	0.318	0.55	0.96	0.91	1.06 [0.78;1.44]	0.74 [0.54;1.01]	1.13 [0.84;1.53]	0.99 [0.73;1.33]	0.77 [0.41;1.46]	0.42 [0.18;0.95]	20.57	27.96	8.87	11.27	0.45	0.73	20.6	35.15	8.54	11.14	0.52	0.85	96	98	96	98	87	91	89	90	89	90	73	79	0.6920	0.061	0.416	0.936	0.420	0.035	4.6e-05	0.012	0.01779	0.10379	8.0e-05
33	KRASalt/BRAFalt/NF1mut/IRS2amp	left-sided	0.135	0.6070	0.436	0.56	0.93	0.67	1.09 [0.75;1.6]	0.71 [0.5;1.01]	1.13 [0.78;1.64]	1 [0.71;1.39]	0.73 [0.33;1.6]	0.44 [0.18;1.09]	21.45	29.93	11.1	11.5	0.47	0.73	21.47	38.18	9.1	11.7	0.55	0.85	59	80	59	80	55	73	58	76	58	76	49	65	0.6428	0.056	0.524	0.979	0.424	0.073	0.00011	0.076	0.06212	0.40098	0.00162
34	KRASalt/BRAFalt/NRASalt/NF1mut/IRS2amp	available	0.034	0.2728	0.251	0.55	0.96	0.91	1.13 [0.84;1.52]	0.67 [0.48;0.93]	1.18 [0.88;1.59]	0.94 [0.69;1.27]	0.75 [0.41;1.39]	0.38 [0.16;0.89]	20.6	27.96	8.9	11.3	0.46	0.73	20.35	37.52	8.02	12.16	0.53	0.86	100	94	100	94	90	88	96	83	96	83	79	73	0.4178	0.017	0.259	0.676	0.361	0.025	< 1e-05	0.023	0.00252	0.09103	8.7e-05
35	KRASalt/BRAFalt/NRASalt/NF1mut/IRS2amp	left-sided	0.020	0.2770	0.389	0.34	0.93	0.67	1.2 [0.83;1.73]	0.62 [0.43;0.9]	1.21 [0.84;1.74]	0.93 [0.66;1.31]	0.7 [0.33;1.48]	0.39 [0.15;1.04]	22.14	28.62	10.25	11.73	0.47	0.73	20.6	40.74	8.31	12.19	0.56	0.86	62	77	62	77	57	71	65	69	65	69	55	59	0.3316	0.012	0.299	0.659	0.340	0.057	< 1e-05	0.160	0.00758	0.39058	0.00146
36	KRASalt/NRASalt	available	0.074	0.0882	0.386	0.55	0.96	0.92	1.22 [0.85;1.75]	0.76 [0.58;1]	1.39 [0.97;2]	0.93 [0.72;1.2]	0.83 [0.38;1.8]	0.52 [0.27;0.97]	23.13	24.74	10.48	10.25	0.43	0.67	18.56	33.45	7.51	10.61	0.49	0.79	65	129	65	129	60	118	61	118	61	118	51	101	0.2910	0.051	0.074	0.579	0.632	0.038	0.00015	NA	0.00471	NA	0.00072
37	KRASalt/NRASalt	left-sided	0.067	0.1579	0.575	0.43	0.93	0.74	1.26 [0.8;1.97]	0.73 [0.53;1]	1.32 [0.84;2.08]	0.94 [0.7;1.27]	0.73 [0.29;1.88]	0.54 [0.25;1.13]	26.09	27.53	12.16	11.27	0.44	0.70	18.05	36.37	7.52	11.14	0.50	0.81	44	95	44	95	41	87	40	94	40	94	34	80	0.3206	0.051	0.221	0.690	0.510	0.098	7.6e-05	NA	0.00409	NA	0.00357
38	KRASalt/NRASalt/LYNamp	available	0.212	0.3339	0.430	0.55	0.96	0.93	1.05 [0.74;1.49]	0.78 [0.59;1.03]	1.22 [0.86;1.74]	0.97 [0.75;1.27]	0.82 [0.38;1.74]	0.52 [0.27;0.99]	22.14	24.8	10.05	10.51	0.44	0.68	19.71	33.22	8.02	10.51	0.52	0.79	70	124	70	124	64	114	68	111	68	111	56	96	0.8006	0.079	0.261	0.846	0.593	0.044	0.00032	0.037	0.02565	0.32588	0.00066
39	MYCalt/KRASalt/NRASalt/ATMmut	2	0.188	0.9424	0.973	0.35	0.99	0.97	1.01 [0.53;1.93]	0.64 [0.39;1.07]	1.17 [0.6;2.26]	0.96 [0.6;1.54]	0.31 [0.07;1.36]	0.36 [0.1;1.28]	28.62	29.93	12.75	11.76	0.52	0.73	23.62	38.28	12.48	11.27	0.75	0.86	30	56	30	56	27	52	18	35	18	35	16	29	0.9793	0.090	0.652	0.874	0.109	0.109	NA	0.206	NA	0.33617	NA
40	MYCalt/KRASalt/NRASalt/ATMmut	available	0.095	0.6213	0.307	0.55	0.96	0.91	1.07 [0.77;1.49]	0.75 [0.55;1]	1.13 [0.82;1.56]	1.01 [0.76;1.34]	0.83 [0.42;1.64]	0.49 [0.24;0.97]	23.13	24.8	10.25	10.25	0.49	0.67	20.6	33.74	8.79	10.41	0.54	0.80	84	110	84	110	78	100	77	102	77	102	63	89	0.6696	0.052	0.468	0.941	0.585	0.040	9.5e-05	0.073	0.08981	0.29372	0.00064
41	MYCalt/KRASalt/NRASalt/ATMmut	left-sided	0.030	0.5640	0.480	0.39	0.93	0.70	1.18 [0.79;1.76]	0.67 [0.47;0.94]	1.16 [0.78;1.73]	1.01 [0.73;1.39]	0.76 [0.33;1.75]	0.5 [0.22;1.12]	26.94	26.45	11.5	11.07	0.49	0.70	21.06	36.6	9.43	10.58	0.57	0.81	55	84	55	84	51	77	52	82	52	82	44	70	0.4266	0.020	0.468	0.957	0.510	0.091	0.00016	0.600	0.15558	0.65406	0.00482
42	NRASalt/KRASalt/SRCamp	4	0.031	0.1472	0.165	0.16	0.56	0.93	1.25 [0.68;2.31]	0.51 [0.3;0.87]	1.33 [0.72;2.46]	0.66 [0.39;1.1]	1.1 [0.3;3.99]	0.34 [0.08;1.36]	26.25	22.31	9.76	8.31	0.50	0.63	22.57	40.05	7.06	12.91	0.46	0.86	19	34	19	34	18	30	32	30	32	30	26	28	0.4665	0.014	0.368	0.107	0.880	0.118	0.00159	NA	0.06414	NA	0.00964
43	NRASalt/KRASalt/SRCamp	left-sided	0.491	0.7302	0.163	0.81	0.93	0.43	0.9 [0.61;1.32]	0.78 [0.55;1.1]	1.09 [0.75;1.57]	0.99 [0.71;1.39]	0.87 [0.39;1.94]	0.41 [0.18;0.93]	29.93	23.75	12.16	10.68	0.60	0.63	23.66	31.7	9.63	10.58	0.61	0.81	67	72	67	72	63	65	61	73	61	73	51	63	0.5968	0.156	0.660	0.975	0.732	0.031	0.34002	0.928	0.31961	0.57350	0.03073
44	PIK3CAmut	available	0.086	0.2887	0.892	0.55	0.96	0.98	1.32 [0.75;2.32]	0.8 [0.63;1.01]	1.48 [0.86;2.55]	0.99 [0.78;1.24]	0.56 [0.18;1.76]	0.64 [0.38;1.07]	26.25	23.72	11.24	10.25	0.55	0.60	23.62	27.56	9.69	10.12	0.68	0.69	33	161	33	161	31	147	27	152	27	152	25	127	0.3287	0.064	0.161	0.899	0.309	0.086	0.12023	0.404	0.43910	0.45282	0.85449
45	PIK3CAmut/BCL2L1amp	left-sided	0.784	0.8503	0.046	0.88	0.93	0.43	0.93 [0.55;1.55]	0.83 [0.62;1.12]	1.14 [0.71;1.84]	1.06 [0.79;1.41]	1.64 [0.53;5.04]	0.44 [0.22;0.85]	32.76	25.36	11.96	10.84	0.75	0.57	33.74	27.56	11.14	10.18	0.66	0.74	40	99	40	99	36	92	36	98	36	98	32	82	0.7744	0.227	0.588	0.703	0.377	0.013	0.40475	0.256	0.39560	0.86692	0.24146
46	ERBB2alt/GNASalt/PTENmut	left-sided	0.357	0.4452	0.122	0.68	0.93	0.43	0.66 [0.41;1.08]	0.9 [0.67;1.23]	0.92 [0.58;1.46]	1.1 [0.81;1.47]	1.12 [0.39;3.22]	0.44 [0.22;0.87]	25.36	26.94	11.07	11.73	0.64	0.61	33.08	29.27	10.12	10.58	0.61	0.78	37	102	37	102	33	95	44	90	44	90	38	76	0.0993	0.518	0.716	0.546	0.825	0.018	0.74372	0.164	0.91549	0.24740	0.02640
47	SMAD2mut/ARID1Amut/CDK8amp	left-sided	0.282	0.7310	0.062	0.61	0.93	0.43	1.19 [0.67;2.1]	0.79 [0.58;1.05]	0.98 [0.56;1.71]	1.08 [0.81;1.43]	1.93 [0.53;6.96]	0.45 [0.23;0.87]	27.96	26.05	12.16	10.84	0.71	0.60	27.56	29.8	10.61	10.32	0.61	0.76	28	111	28	111	24	104	35	99	35	99	31	83	0.5555	0.107	0.930	0.602	0.305	0.017	0.47070	0.481	0.42779	0.88207	0.10406
48	SMAD4mut/AURKAamp	left-sided	0.177	0.1022	0.118	0.60	0.93	0.43	0.59 [0.35;1]	0.93 [0.69;1.26]	0.77 [0.47;1.27]	1.18 [0.89;1.58]	1.24 [0.42;3.67]	0.45 [0.23;0.88]	26.37	26.94	11.07	11.73	0.61	0.62	33.74	28.81	10.61	10.32	0.58	0.78	33	106	33	106	31	97	38	96	38	96	33	81	0.0502	0.649	0.307	0.257	0.698	0.020	0.26048	0.297	0.23223	0.21348	0.01997
49	SOX9mut	available	0.239	0.9785	0.640	0.55	0.98	0.96	0.98 [0.46;2.1]	0.82 [0.65;1.03]	0.92 [0.45;1.9]	1.03 [0.82;1.28]	0.4 [0.07;2.4]	0.66 [0.4;1.07]	21.49	25.36	10.68	10.25	0.62	0.59	17.87	28.68	9.12	10.12	0.73	0.69	15	179	15	179	13	165	20	159	20	159	15	137	0.9539	0.086	0.830	0.819	0.290	0.090	0.05603	0.889	0.36415	0.32071	0.51399
50	SOX9mut	left-sided	0.058	0.7326	NA	0.43	0.93	NA	1.27 [0.48;3.37]	0.77 [0.59;1.01]	1.06 [0.43;2.6]	1.02 [0.78;1.32]	0.19 [0.02;2.35]	0.63 [0.35;1.14]	22.69	26.94	11.71	11.27	0.56	0.62	16.62	31.7	8.61	10.51	0.67	0.73	10	129	10	129	9	119	16	118	16	118	12	102	0.6291	0.063	0.901	0.899	0.165	0.124	0.00594	0.887	0.17811	0.46067	0.78731
51	SRCamp	2	0.141	0.6070	0.906	0.30	0.83	0.93	0.49 [0.23;1.08]	1.06 [0.68;1.66]	0.84 [0.43;1.62]	1.01 [0.65;1.56]	0.34 [0.03;3.94]	0.42 [0.15;1.18]	36.01	27.53	12.75	11.73	0.83	0.58	44.98	24.51	12.34	10.61	0.93	0.77	26	60	26	60	24	55	16	37	16	37	15	30	0.0770	0.788	0.596	0.968	0.373	0.094	0.00937	0.210	0.34696	0.42905	0.22053
52	SRCamp	available	0.265	0.3957	0.621	0.55	0.96	0.96	0.55 [0.3;1.02]	0.91 [0.72;1.15]	0.88 [0.51;1.51]	1.07 [0.86;1.35]	0.82 [0.17;3.92]	0.61 [0.37;1]	36.01	23.06	11.76	10.02	0.82	0.55	44.98	23.62	11.14	9.63	0.83	0.66	30	164	30	164	28	150	29	150	29	150	24	128	0.0584	0.442	0.634	0.535	0.803	0.047	0.00454	0.068	0.09645	0.48117	0.17766
53	SRCamp	left-sided	0.383	0.4110	0.162	0.70	0.93	0.43	0.55 [0.27;1.09]	0.89 [0.67;1.17]	0.89 [0.48;1.66]	1.08 [0.83;1.42]	1.83 [0.28;NA]	0.52 [0.28;0.94]	37.03	24.8	12.06	11.1	0.88	0.55	45.34	23.92	12.29	10.15	0.79	0.71	27	112	27	112	25	103	23	111	23	111	19	95	0.0884	0.394	0.719	0.561	0.518	0.030	0.01695	0.174	0.18572	0.89467	0.54616
54	TOP1amp	2	0.072	0.6219	0.927	0.19	0.83	0.93	0.38 [0.16;0.89]	1.11 [0.71;1.72]	0.85 [0.43;1.68]	1 [0.65;1.53]	0.37 [0.03;4.28]	0.42 [0.15;1.16]	33.18	27.6	12.55	11.73	0.83	0.59	44.98	24.51	12.29	11.7	0.93	0.77	24	62	24	62	23	56	15	38	15	38	14	31	0.0260	0.644	0.633	0.993	0.406	0.090	0.00713	0.426	0.41091	0.46903	0.25974
55	TOP1amp	available	0.148	0.4744	0.623	0.55	0.96	0.96	0.48 [0.26;0.9]	0.94 [0.74;1.18]	0.94 [0.54;1.62]	1.07 [0.85;1.34]	0.88 [0.21;3.69]	0.61 [0.37;1]	31.9	23.72	11.86	10.05	0.78	0.56	44.98	23.62	10.61	9.63	0.80	0.67	28	166	28	166	27	151	30	149	30	149	25	127	0.0230	0.591	0.814	0.559	0.857	0.051	0.00486	0.243	0.16584	0.55934	0.38694
56	TOP1amp	left-sided	0.243	0.5206	0.171	0.61	0.93	0.43	0.48 [0.24;0.97]	0.91 [0.69;1.21]	0.98 [0.53;1.81]	1.07 [0.82;1.41]	1.71 [0.33;8.9]	0.52 [0.29;0.96]	33.18	25.99	11.96	11.1	0.83	0.57	45.34	23.92	10.68	10.18	0.75	0.71	25	114	25	114	24	104	24	110	24	110	20	94	0.0411	0.530	0.960	0.603	0.510	0.034	0.01721	0.495	0.29149	0.84722	0.95177
57	TP53mut	available	0.275	0.4949	0.327	0.55	0.96	0.91	0.82 [0.64;1.04]	1.14 [0.68;1.93]	1 [0.79;1.26]	1.23 [0.73;2.08]	0.67 [0.4;1.14]	0.33 [0.1;1.05]	24.74	24.51	10.02	12.75	0.63	0.39	28.75	22.57	10.32	9.03	0.71	0.60	162	32	162	32	150	28	146	33	146	33	122	30	0.1029	0.618	0.997	0.430	0.141	0.055	0.25879	0.752	0.91787	0.36347	0.32790
[truncated: 14 more columns]

## Sheet: annotation
alteration	Genetic alteration as mutation (mut), amplification (amp) and deletion (del)
subpopulation	the investigated tumour subtype (available: across all patients, CMS1-4, left-sided and right-sided)
Interaction P-value (OS)	p-value of the corresponding interaction test for overall survival (OS) in subtype for the genetic alteration derived from a Wald test for the corresponding coefficient in the Cox regression model
Interaction P-value (PFS)	p-value of the corresponding interaction test for progression-free survival (PFS) in subtype for the genetic alteration derived from a Wald test for the corresponding coefficient in the Cox regression model
Interaction P-value (ORR)	p-value of the corresponding interaction test for the objective response rate (ORR) in subtype for the genetic alteration derived from a Wald test for the corresponding coefficient in the Cox regression model
Interaction FDR (OS)	False discovery rate (FDR) of interaction test for overall survival (OS) in subtype for the genetic alteration
Interaction FDR (PFS)	False discovery rate (FDR) of interaction test for progression-free survival (PFS) in subtype for the genetic alteration
Interaction FDR (ORR)	False discovery rate (FDR) of interaction test for the objective response rate (ORR) in subtype for the genetic alteration
Hazard-Ratio mutant (OS)	Hazard ratio between cetuximab and bevacizumab and 95% confidence interval for the biomarker-positive (mutant) subgroup for OS
Hazard-Ratio wild type (OS)	Hazard ratio between cetuximab and bevacizumab and 95% confidence interval for the biomarker-negative (wild type) subgroup for OS
Hazard-Ratio mutant (PFS)	Hazard ratio between cetuximab and bevacizumab and 95% confidence interval for the biomarker-positive (mutant) subgroup for PFS
Hazard-Ratio wild type (PFS)	Hazard ratio between cetuximab and bevacizumab and 95% confidence interval for the biomarker-negative (wild type) subgroup for PFS
Odds-Ratio mutant (ORR)	Odds ratio between cetuximab and bevacizumab and 95% confidence interval for the biomarker-positive (mutant) subgroup for ORR
Odds-Ratio wild type (ORR)	Odds ratio between cetuximab and bevacizumab and 95% confidence interval for the biomarker-negative (wild type) subgroup for PFS
median OS bev. mutant	Median OS for the bevacizumab treatment arm for the biomarker-positive (mutant) subgroup
median OS bev. wild type	Median OS for the bevacizumab treatment arm for the biomarker-negative (wild type) subgroup
median PFS bev. mutant	Median PFS for the bevacizumab treatment arm for the biomarker-positive (mutant) subgroup
median PFS bev. wild type	Median PFS for the bevacizumab treatment arm for the biomarker-negative (wild type) subgroup
ratio ORR bev. mutant	Ratio of ORR for the bevacizumab treatment arm for the biomarker-positive (mutant) subgroup
ratio ORR cet. wild type	Ratio of ORR for the bevacizumab treatment arm for the biomarker-negative (wild type) subgroup
median OS cet. mutant	Median OS for the cetuximab treatment arm for the biomarker-positive (mutant) subgroup
median OS cet. wild type	Median OS for the cetuximab treatment arm for the biomarker-negative (wild type) subgroup
median PFS cet. mutant	Median PFS for the cetuximab treatment arm for the biomarker-positive (mutant) subgroup
median PFS cet. wild type	Median PFS for the cetuximab treatment arm for the biomarker-negative (wild type) subgroup
ratio ORR cet. mutant	Ratio of ORR for the cetuximab treatment arm for the biomarker-positive (mutant) subgroup
ratio ORR bev. wild type	Ratio of ORR for the cetuximab treatment arm for the biomarker-negative (wild type) subgroup
n OS bev. mutant	Number of patients treated with bevacizumab (n) in the biomarker-positive (mutant) subgroup for investigating OS
n OS bev. wild type	Number of patients treated with bevacizumab (n) in the biomarker-negative (wild type) subgroup for investigating OS
n PFS bev. mutant	Number of patients treated with bevacizumab (n) in the biomarker-positive (mutant) subgroup for investigating PFS
n PFS bev. wild type	Number of patients treated with bevacizumab (n) in the biomarker-negative (wild type) subgroup for investigating PFS
n ORR bev. mutant	Number of patients treated with bevacizumab (n) in the biomarker-positive (mutant) subgroup for investigating ORR
n ORR bev. wild type	Number of patients treated with bevacizumab (n) in the biomarker-negative (wild type) subgroup for investigating ORR
n OS cet. mutant	Number of patients treated with cetuximab (n) in the biomarker-positive (mutant) subgroup for investigating OS
n OS cet. wild type	Number of patients treated with cetuximab (n) in the biomarker-negative (wild type) subgroup for investigating OS
n PFS cet. mutant	Number of patients treated with cetuximab (n) in the biomarker-positive (mutant) subgroup for investigating PFS
n PFS cet. wild type	Number of patients treated with cetuximab (n) in the biomarker-negative (wild type) subgroup for investigating PFS
n ORR cet. mutant	Number of patients treated with cetuximab (n) in the biomarker-positive (mutant) subgroup for investigating ORR
n ORR cet. wild type	Number of patients treated with cetuximab (n) in the biomarker-negative (wild type) subgroup for investigating ORR
P-value trt. mutant (OS)	p-value of statistical test comparing OS between cetuximab and bevacizumab in the biomarker-positive (mutant) subgroup derived from a Wald test for the corresponding coefficient in the Cox regression model
P-value trt. wild type (OS)	p-value of statistical test comparing OS between cetuximab and bevacizumab in the biomarker-negative (wild type) subgroup derived from a Wald test for the corresponding coefficient in the Cox regression model
P-value trt. mutant (PFS)	p-value of statistical test comparing PFS between cetuximab and bevacizumab in the biomarker-positive (mutant) subgroup derived from a Wald test for the corresponding coefficient in the Cox regression model
P-value trt. wild type (PFS)	p-value of statistical test comparing PFS between cetuximab and bevacizumab in the biomarker-negative (wild type) subgroup derived from a Wald test for the corresponding coefficient in the Cox regression model
P-value trt. mutant (ORR)	p-value of statistical test comparing ORR between cetuximab and bevacizumab in the biomarker-positive (mutant) subgroup derived from a Wald test for the corresponding coefficient in the Cox regression model
P-value trt. wild type (ORR)	p-value of statistical test comparing ORR between cetuximab and bevacizumab in the biomarker-negative (wild type) subgroup derived from a Wald test for the corresponding coefficient in the Cox regression model
P-value cet. (OS)	p-value of statistical test comparing OS between biomarker-positive (mutant) and biomarker-negative (wild type) subgroups treated with cetuximab derived from a Wald test for the corresponding coefficient in the Cox regression model
P-value bev. (OS)	p-value of statistical test comparing OS between biomarker-positive (mutant) and biomarker-negative (wild type) subgroups treated with bevacizumab derived from a Wald test for the corresponding coefficient in the Cox regression model
P-value cet. (PFS)	p-value of statistical test comparing PFS between biomarker-positive (mutant) and biomarker-negative (wild type) subgroups treated with cetuximab derived from a Wald test for the corresponding coefficient in the Cox regression model
P-value bev. (PFS)	p-value of statistical test comparing PFS between biomarker-positive (mutant) and biomarker-negative (wild type) subgroups treated with bevacizumab derived from a Wald test for the corresponding coefficient in the Cox regression model
P-value cet. (ORR)	p-value of statistical test comparing ORR between biomarker-positive (mutant) and biomarker-negative (wild type) subgroups treated with cetuximab derived from a Wald test for the corresponding coefficient in the Cox regression model
P-value bev. (ORR)	p-value of statistical test comparing ORR between biomarker-positive (mutant) and biomarker-negative (wild type) subgroups treated with bevacizumab derived from a Wald test for the corresponding coefficient in the Cox regression model
FDR cet. (OS)	False discovery rate (FDR) of statistical test comparing OS between biomarker-positive (mutant) and biomarker-negative (wild type) subgroups treated with cetuximab
FDR bev. (OS)	False discovery rate (FDR) of statistical test comparing OS between biomarker-positive (mutant) and biomarker-negative (wild type) subgroups treated with bevacizumab
FDR cet. (PFS)	False discovery rate (FDR) of statistical test comparing PFS between biomarker-positive (mutant) and biomarker-negative (wild type) subgroups treated with cetuximab
FDR bev. (PFS)	False discovery rate (FDR) of statistical test comparing PFS between biomarker-positive (mutant) and biomarker-negative (wild type) subgroups treated with bevacizumab
FDR cet. (ORR)	False discovery rate (FDR) of statistical test comparing ORR between biomarker-positive (mutant) and biomarker-negative (wild type) subgroups treated with cetuximab
FDR bev. (ORR)	False discovery rate (FDR) of statistical test comparing ORR between biomarker-positive (mutant) and biomarker-negative (wild type) subgroups treated with bevacizumab
Hazard-Ratio cet. (OS)	Hazard ratio between between biomarker-positive (mutant) and biomarker-negative (wild type) subgroups treated with cetuximab for OS
Hazard-Ratio bev. (OS)	Hazard ratio between between biomarker-positive (mutant) and biomarker-negative (wild type) subgroups treated with bevacizumab for OS
Hazard-Ratio cet. (PFS)	Hazard ratio between between biomarker-positive (mutant) and biomarker-negative (wild type) subgroups treated with cetuximab for PFS
Hazard-Ratio bev. (PFS)	Hazard ratio between between biomarker-positive (mutant) and biomarker-negative (wild type) subgroups treated with bevacizumab for PFS
Odds-Ratio cet. (ORR)	Odds ratio between between biomarker-positive (mutant) and biomarker-negative (wild type) subgroups treated with cetuximab for ORR
Odds-Ratio bev. (ORR)	Odds ratio between between biomarker-positive (mutant) and biomarker-negative (wild type) subgroups treated with bevacizumab for ORR
geneanno	Genetic alteration as mutation (SV), amplification (AMP) and deletion (DEL)
