# Supplementary material for: The Oncology Biomarker Discovery framework reveals cetuximab and bevacizumab response patterns in metastatic colorectal cancer
Source: Nat Commun. 2023 Sep 4;14:5391. doi: 10.1038/s41467-023-41011-4 (PMC10477267; doi:10.1038/s41467-023-41011-4)
Supplement: Supplementary file 8 — Supplementary Data 4 [file 41467_2023_41011_MOESM8_ESM.xlsx]

## Sheet: results
	alteration	subpopulation	Interaction P-value (OS)	Interaction P-value (PFS)	Interaction P-value (ORR)	Interaction FDR (OS)	Interaction FDR (PFS)	Interaction FDR (ORR)	Hazard-Ratio mutant (OS)	Hazard-Ratio wild type (OS)	Hazard-Ratio mutant (PFS)	Hazard-Ratio wild type (PFS)	Odds-Ratio mutant (ORR)	Odds-Ratio wild type (ORR)	median OS bev. mutant	median OS bev. wild type	median PFS bev. mutant	median PFS bev. wild type	ratio ORR bev. mutant	ratio ORR cet. wild type	median OS cet. mutant	median OS cet. wild type	median PFS cet. mutant	median PFS cet. wild type	ratio ORR cet. mutant	ratio ORR bev. wild type	n OS bev. mutant	n OS bev. wild type	n PFS bev. mutant	n PFS bev. wild type	n ORR bev. mutant	n ORR bev. wild type	n OS cet. mutant	n OS cet. wild type	n PFS cet. mutant	n PFS cet. wild type	n ORR cet. mutant	n ORR cet. wild type	P-value trt. mutant (OS)	P-value trt. wild type (OS)	P-value trt. mutant (PFS)	P-value trt. wild type (PFS)	P-value trt. mutant (ORR)	P-value trt. wild type (ORR)	P-value cet. (OS)	P-value bev. (OS)	P-value cet. (PFS)	P-value bev. (PFS)	P-value cet. (ORR)
1	ARFRP1amp	2	0.011	0.8232	0.816	0.16	0.92	0.93	0.21 [0.07;0.59]	1.14 [0.75;1.75]	0.74 [0.33;1.66]	0.91 [0.6;1.37]	0.59 [0.04;8.1]	0.39 [0.14;1.06]	29.21	29.04	11.17	11.89	0.82	0.61	51.71	24.8	11.2	11.79	0.91	0.79	18	68	18	68	17	62	12	41	12	41	11	34	0.0032	0.541	0.461	0.656	0.68	0.062	0.0113	0.44	0.7621	0.44	0.4861
2	BRAFalt/KRASalt/NRASalt/SRCamp	4	0.036	0.5359	0.291	0.16	0.83	0.93	1.23 [0.7;2.15]	0.5 [0.28;0.9]	1.02 [0.59;1.75]	0.72 [0.42;1.26]	1.06 [0.33;3.39]	0.48 [0.11;2.17]	25.99	23.75	8.8	9.92	0.48	0.70	23.01	39.33	7.29	12.96	0.48	0.85	26	27	26	27	25	23	33	29	33	29	27	27	0.4739	0.020	0.954	0.252	0.92	0.326	0.0033	0.74	0.0693	0.49	0.0096
3	KRASmut	4	0.031	0.0071	0.019	0.16	0.13	0.26	1.52 [0.76;3.03]	0.57 [0.35;0.93]	1.99 [0.99;3.99]	0.61 [0.38;0.97]	2.76 [0.59;NA]	0.31 [0.09;1.04]	28.29	23.75	10.71	8.34	0.53	0.61	18.43	38.6	6.18	12.88	0.29	0.84	16	37	16	37	15	33	21	41	21	41	17	37	0.2358	0.024	0.054	0.037	0.18	0.052	0.0016	0.46	0.0013	0.38	0.0013
4	NRASalt/KRASalt/SRCamp	4	0.031	0.1472	0.165	0.16	0.56	0.93	1.25 [0.68;2.31]	0.51 [0.3;0.87]	1.33 [0.72;2.46]	0.66 [0.39;1.1]	1.1 [0.3;3.99]	0.34 [0.08;1.36]	26.25	22.31	9.76	8.31	0.50	0.63	22.57	40.05	7.06	12.91	0.46	0.86	19	34	19	34	18	30	32	30	32	30	26	28	0.4665	0.014	0.368	0.107	0.88	0.118	0.0016	NA	0.0641	NA	0.0096
5	TOP1amp	2	0.072	0.6219	0.927	0.19	0.83	0.93	0.38 [0.16;0.89]	1.11 [0.71;1.72]	0.85 [0.43;1.68]	1 [0.65;1.53]	0.37 [0.03;4.28]	0.42 [0.15;1.16]	33.18	27.6	12.55	11.73	0.83	0.59	44.98	24.51	12.29	11.7	0.93	0.77	24	62	24	62	23	56	15	38	15	38	14	31	0.0260	0.644	0.633	0.993	0.41	0.090	0.0071	0.43	0.4109	0.47	0.2597
[truncated: 16 more columns]

## Sheet: annotation
alteration	Genetic alteration as mutation (mut), amplification (amp) and deletion (del)
subpopulation	the investigated tumour subtype (available: across all patients, CMS1-4, left-sided and right-sided)
Interaction P-value (OS)	p-value of the corresponding interaction test for overall survival (OS) in subtype for the genetic alteration derived from a Wald test for the corresponding coefficient in the Cox regression model
Interaction P-value (PFS)	p-value of the corresponding interaction test for progression-free survival (PFS) in subtype for the genetic alteration derived from a Wald test for the corresponding coefficient in the Cox regression model
Interaction P-value (ORR)	p-value of the corresponding interaction test for the objective response rate (ORR) in subtype for the genetic alteration derived from a Wald test for the corresponding coefficient in the Cox regression model
Interaction FDR (OS)	False discovery rate (FDR) of interaction test for overall survival (OS) in subtype for the genetic alteration
Interaction FDR (PFS)	False discovery rate (FDR) of interaction test for progression-free survival (PFS) in subtype for the genetic alteration
Interaction FDR (ORR)	False discovery rate (FDR) of interaction test for the objective response rate (ORR) in subtype for the genetic alteration
Hazard-Ratio mutant (OS)	Hazard ratio between cetuximab and bevacizumab and 95% confidence interval for the biomarker-positive (mutant) subgroup for OS
Hazard-Ratio wild type (OS)	Hazard ratio between cetuximab and bevacizumab and 95% confidence interval for the biomarker-negative (wild type) subgroup for OS
Hazard-Ratio mutant (PFS)	Hazard ratio between cetuximab and bevacizumab and 95% confidence interval for the biomarker-positive (mutant) subgroup for PFS
Hazard-Ratio wild type (PFS)	Hazard ratio between cetuximab and bevacizumab and 95% confidence interval for the biomarker-negative (wild type) subgroup for PFS
Odds-Ratio mutant (ORR)	Odds ratio between cetuximab and bevacizumab and 95% confidence interval for the biomarker-positive (mutant) subgroup for ORR
Odds-Ratio wild type (ORR)	Odds ratio between cetuximab and bevacizumab and 95% confidence interval for the biomarker-negative (wild type) subgroup for PFS
median OS bev. mutant	Median OS for the bevacizumab treatment arm for the biomarker-positive (mutant) subgroup
median OS bev. wild type	Median OS for the bevacizumab treatment arm for the biomarker-negative (wild type) subgroup
median PFS bev. mutant	Median PFS for the bevacizumab treatment arm for the biomarker-positive (mutant) subgroup
median PFS bev. wild type	Median PFS for the bevacizumab treatment arm for the biomarker-negative (wild type) subgroup
ratio ORR bev. mutant	Ratio of ORR for the bevacizumab treatment arm for the biomarker-positive (mutant) subgroup
ratio ORR cet. wild type	Ratio of ORR for the bevacizumab treatment arm for the biomarker-negative (wild type) subgroup
median OS cet. mutant	Median OS for the cetuximab treatment arm for the biomarker-positive (mutant) subgroup
median OS cet. wild type	Median OS for the cetuximab treatment arm for the biomarker-negative (wild type) subgroup
median PFS cet. mutant	Median PFS for the cetuximab treatment arm for the biomarker-positive (mutant) subgroup
median PFS cet. wild type	Median PFS for the cetuximab treatment arm for the biomarker-negative (wild type) subgroup
ratio ORR cet. mutant	Ratio of ORR for the cetuximab treatment arm for the biomarker-positive (mutant) subgroup
ratio ORR bev. wild type	Ratio of ORR for the cetuximab treatment arm for the biomarker-negative (wild type) subgroup
n OS bev. mutant	Number of patients treated with bevacizumab (n) in the biomarker-positive (mutant) subgroup for investigating OS
n OS bev. wild type	Number of patients treated with bevacizumab (n) in the biomarker-negative (wild type) subgroup for investigating OS
n PFS bev. mutant	Number of patients treated with bevacizumab (n) in the biomarker-positive (mutant) subgroup for investigating PFS
n PFS bev. wild type	Number of patients treated with bevacizumab (n) in the biomarker-negative (wild type) subgroup for investigating PFS
n ORR bev. mutant	Number of patients treated with bevacizumab (n) in the biomarker-positive (mutant) subgroup for investigating ORR
n ORR bev. wild type	Number of patients treated with bevacizumab (n) in the biomarker-negative (wild type) subgroup for investigating ORR
n OS cet. mutant	Number of patients treated with cetuximab (n) in the biomarker-positive (mutant) subgroup for investigating OS
n OS cet. wild type	Number of patients treated with cetuximab (n) in the biomarker-negative (wild type) subgroup for investigating OS
n PFS cet. mutant	Number of patients treated with cetuximab (n) in the biomarker-positive (mutant) subgroup for investigating PFS
n PFS cet. wild type	Number of patients treated with cetuximab (n) in the biomarker-negative (wild type) subgroup for investigating PFS
n ORR cet. mutant	Number of patients treated with cetuximab (n) in the biomarker-positive (mutant) subgroup for investigating ORR
n ORR cet. wild type	Number of patients treated with cetuximab (n) in the biomarker-negative (wild type) subgroup for investigating ORR
P-value trt. mutant (OS)	p-value of statistical test comparing OS between cetuximab and bevacizumab in the biomarker-positive (mutant) subgroup derived from a Wald test for the corresponding coefficient in the Cox regression model
P-value trt. wild type (OS)	p-value of statistical test comparing OS between cetuximab and bevacizumab in the biomarker-negative (wild type) subgroup derived from a Wald test for the corresponding coefficient in the Cox regression model
P-value trt. mutant (PFS)	p-value of statistical test comparing PFS between cetuximab and bevacizumab in the biomarker-positive (mutant) subgroup derived from a Wald test for the corresponding coefficient in the Cox regression model
P-value trt. wild type (PFS)	p-value of statistical test comparing PFS between cetuximab and bevacizumab in the biomarker-negative (wild type) subgroup derived from a Wald test for the corresponding coefficient in the Cox regression model
P-value trt. mutant (ORR)	p-value of statistical test comparing ORR between cetuximab and bevacizumab in the biomarker-positive (mutant) subgroup derived from a Wald test for the corresponding coefficient in the Cox regression model
P-value trt. wild type (ORR)	p-value of statistical test comparing ORR between cetuximab and bevacizumab in the biomarker-negative (wild type) subgroup derived from a Wald test for the corresponding coefficient in the Cox regression model
P-value cet. (OS)	p-value of statistical test comparing OS between biomarker-positive (mutant) and biomarker-negative (wild type) subgroups treated with cetuximab derived from a Wald test for the corresponding coefficient in the Cox regression model
P-value bev. (OS)	p-value of statistical test comparing OS between biomarker-positive (mutant) and biomarker-negative (wild type) subgroups treated with bevacizumab derived from a Wald test for the corresponding coefficient in the Cox regression model
P-value cet. (PFS)	p-value of statistical test comparing PFS between biomarker-positive (mutant) and biomarker-negative (wild type) subgroups treated with cetuximab derived from a Wald test for the corresponding coefficient in the Cox regression model
P-value bev. (PFS)	p-value of statistical test comparing PFS between biomarker-positive (mutant) and biomarker-negative (wild type) subgroups treated with bevacizumab derived from a Wald test for the corresponding coefficient in the Cox regression model
P-value cet. (ORR)	p-value of statistical test comparing ORR between biomarker-positive (mutant) and biomarker-negative (wild type) subgroups treated with cetuximab derived from a Wald test for the corresponding coefficient in the Cox regression model
P-value bev. (ORR)	p-value of statistical test comparing ORR between biomarker-positive (mutant) and biomarker-negative (wild type) subgroups treated with bevacizumab derived from a Wald test for the corresponding coefficient in the Cox regression model
FDR cet. (OS)	False discovery rate (FDR) of statistical test comparing OS between biomarker-positive (mutant) and biomarker-negative (wild type) subgroups treated with cetuximab
FDR bev. (OS)	False discovery rate (FDR) of statistical test comparing OS between biomarker-positive (mutant) and biomarker-negative (wild type) subgroups treated with bevacizumab
FDR cet. (PFS)	False discovery rate (FDR) of statistical test comparing PFS between biomarker-positive (mutant) and biomarker-negative (wild type) subgroups treated with cetuximab
FDR bev. (PFS)	False discovery rate (FDR) of statistical test comparing PFS between biomarker-positive (mutant) and biomarker-negative (wild type) subgroups treated with bevacizumab
FDR cet. (ORR)	False discovery rate (FDR) of statistical test comparing ORR between biomarker-positive (mutant) and biomarker-negative (wild type) subgroups treated with cetuximab
FDR bev. (ORR)	False discovery rate (FDR) of statistical test comparing ORR between biomarker-positive (mutant) and biomarker-negative (wild type) subgroups treated with bevacizumab
Hazard-Ratio cet. (OS)	Hazard ratio between between biomarker-positive (mutant) and biomarker-negative (wild type) subgroups treated with cetuximab for OS
Hazard-Ratio bev. (OS)	Hazard ratio between between biomarker-positive (mutant) and biomarker-negative (wild type) subgroups treated with bevacizumab for OS
Hazard-Ratio cet. (PFS)	Hazard ratio between between biomarker-positive (mutant) and biomarker-negative (wild type) subgroups treated with cetuximab for PFS
Hazard-Ratio bev. (PFS)	Hazard ratio between between biomarker-positive (mutant) and biomarker-negative (wild type) subgroups treated with bevacizumab for PFS
Odds-Ratio cet. (ORR)	Odds ratio between between biomarker-positive (mutant) and biomarker-negative (wild type) subgroups treated with cetuximab for ORR
Odds-Ratio bev. (ORR)	Odds ratio between between biomarker-positive (mutant) and biomarker-negative (wild type) subgroups treated with bevacizumab for ORR
geneanno	Genetic alteration as mutation (SV), amplification (AMP) and deletion (DEL)
Adj. treatment P-Value (OS)	Adjusted treatment effect p-value in subgroups with permutations
Adj. treatment effect Hazard-Ratio (OS)	Adjusted treatment effect in subgroups bias-corrected with bootstrapping
