# Supplementary material for: The Oncology Biomarker Discovery framework reveals cetuximab and bevacizumab response patterns in metastatic colorectal cancer
Source: Nat Commun. 2023 Sep 4;14:5391. doi: 10.1038/s41467-023-41011-4 (PMC10477267; doi:10.1038/s41467-023-41011-4)
Supplement: Supplementary file 9 — Source Data [file 41467_2023_41011_MOESM9_ESM.xlsx]

## Sheet: Fig. 2b
	2	3	4	5	V6	V7	name	Score	without_prior	which.with.prior	Score.priors	log.Score.priors
1	BRAF	KRAS					BRAF/KRAS	4.01465e-06	BRAF	FALSE	4.01465e-06	5.39635
2	SRC	BRAF	KRAS				SRC/BRAF/KRAS	0.0001	BRAF/SRC	FALSE	0.0001	4
3	NRAS	KRAS	SRC				NRAS/KRAS/SRC	0.044336	SRC	TRUE	0.044336	1.35324
4	PTEN	ERBB2	GNAS				PTEN/ERBB2/GNAS	0.1942	ERBB2/GNAS/PTEN	FALSE	0.1942	0.711751
5	LYN	KRAS					LYN/KRAS	0.1985	LYN	FALSE	0.1985	0.702239
6	CCND2	SRC	ATM				CCND2/SRC/ATM	0.292937	ATM/CCND2/SRC	FALSE	0.292937	0.533225
7	IRS2	KRAS	BRAF	NF1			IRS2/KRAS/BRAF/NF1	0.342105	BRAF/IRS2/NF1	FALSE	0.342105	0.46584
8	MYC	KRAS	ATM				MYC/KRAS/ATM	0.4992	ATM/MYC	FALSE	0.4992	0.301725
9	SMAD4	AURKA					SMAD4/AURKA	0.6191	AURKA/SMAD4	FALSE	0.6191	0.208239
10	SOX9	MYC					SOX9/MYC	1	MYC/SOX9	FALSE	1	0
11	BRAF	KRAS	NRAS				BRAF/KRAS/NRAS	1	BRAF	TRUE	4.01465e-06	5.39635
12	SRC	BRAF	KRAS	NRAS			SRC/BRAF/KRAS/NRAS	1	BRAF/SRC	TRUE	0.0001	4
13	LYN	KRAS	NRAS				LYN/KRAS/NRAS	1	LYN	TRUE	0.1985	0.702239
14	IRS2	KRAS	BRAF	NF1	NRAS		IRS2/KRAS/BRAF/NF1/NRAS	1	BRAF/IRS2/NF1	TRUE	0.342105	0.46584
15	MYC	KRAS	ATM	NRAS			MYC/KRAS/ATM/NRAS	1	ATM/MYC	TRUE	0.4992	0.301725
16	KRAS	NRAS					KRAS/NRAS	1		TRUE	1	0

## Sheet: Fig. 2g
	alteration	subtype	value	Enrichment	abundance	fdr
1	APC mutation	left-sided	0.0216394	Over-enrichment	310	0.0944959
2	ARID1A mutation	left-sided	0.41855	Over-enrichment	30	0.545384
3	ATM mutation	left-sided	-0.22259	Under-enrichment	19	0.430988
4	BRAF mutation	left-sided	-4.83531e-05	Under-enrichment	45	0.00207918
5	BRCA2 mutation	left-sided	-0.098113	Under-enrichment	10	0.263679
6	FAM123B mutation	left-sided	-0.00179403	Under-enrichment	18	0.0192858
7	KRAS mutation	left-sided	-0.00898848	Under-enrichment	102	0.0773009
8	LRP1B mutation	left-sided	0.470384	Over-enrichment	10	0.561847
9	NF1 mutation	left-sided	-0.602105	Under-enrichment	11	0.602105
10	NRAS mutation	left-sided	0.435218	Over-enrichment	22	0.550423
11	PIK3CA mutation	left-sided	-0.000695547	Under-enrichment	60	0.0149543
12	PTEN mutation	left-sided	-0.511957	Under-enrichment	21	0.571921
13	RNF43 mutation	left-sided	-0.0448891	Under-enrichment	11	0.148479
14	TP53 mutation	left-sided	0.00131817	Over-enrichment	308	0.0188938
15	ARFRP1 amplification	left-sided	0.292572	Over-enrichment	45	0.436427
16	AURKA amplification	left-sided	0.0871077	Over-enrichment	50	0.249709
17	BCL2L1 amplification	left-sided	0.0162973	Over-enrichment	55	0.0944959
18	GNAS amplification	left-sided	0.260597	Over-enrichment	50	0.430988
19	SRC amplification	left-sided	0.0181806	Over-enrichment	59	0.0944959
20	TOP1 amplification	left-sided	0.0219758	Over-enrichment	58	0.0944959
21	ZNF217 amplification	left-sided	0.0185969	Over-enrichment	45	0.0944959
22	MSI	left-sided	-0.0293034	Under-enrichment	10	0.105004

## Sheet: Fig. 2h
	alteration	subtype	value	Enrichment	abundance	fdr
1	APC mutation	1	-1.92603e-08	Under-enrichment	310	1.86825e-06
2	APC mutation	2	3.81201e-10	Over-enrichment	310	1.42951e-08
3	APC mutation	3	0.389845	Over-enrichment	310	0.479317
4	APC mutation	4	-0.0781161	Under-enrichment	310	0.220128
5	ARID1A mutation	1	0.00307897	Over-enrichment	30	0.0153948
6	ARID1A mutation	2	-0.307465	Under-enrichment	30	0.392422
7	ARID1A mutation	3	-0.136553	Under-enrichment	30	0.264913
8	ARID1A mutation	4	-0.280784	Under-enrichment	30	0.373097
9	ATM mutation	1	0.000368412	Over-enrichment	19	0.00230257
10	ATM mutation	2	-0.0907743	Under-enrichment	19	0.220128
11	ATM mutation	3	0.15796	Over-enrichment	19	0.282072
12	ATM mutation	4	-0.0063121	Under-enrichment	19	0.0437338
13	BRAF mutation	1	7.66983e-14	Over-enrichment	45	5.75237e-12
14	BRAF mutation	2	-2.89865e-06	Under-enrichment	45	0.000140584
15	BRAF mutation	3	-0.583036	Under-enrichment	45	0.608113
16	BRAF mutation	4	-0.0215571	Under-enrichment	45	0.0995732
17	BRCA2 mutation	1	0.00931535	Over-enrichment	10	0.038814
18	BRCA2 mutation	2	-0.166329	Under-enrichment	10	0.293343
19	BRCA2 mutation	3	0.343515	Over-enrichment	10	0.457075
20	BRCA2 mutation	4	-0.105164	Under-enrichment	10	0.231838
21	FAM123B mutation	1	0.248299	Over-enrichment	18	0.380049
22	FAM123B mutation	2	-0.263055	Under-enrichment	18	0.363659
23	FAM123B mutation	3	0.335602	Over-enrichment	18	0.457075
24	FAM123B mutation	4	-0.489776	Under-enrichment	18	0.546072
25	KRAS mutation	1	-0.38442	Under-enrichment	102	0.462662
26	KRAS mutation	2	-0.00510256	Under-enrichment	102	0.0412457
27	KRAS mutation	3	0.0146687	Over-enrichment	102	0.0550359
28	KRAS mutation	4	0.0925498	Over-enrichment	102	0.187601
29	LRP1B mutation	1	0.000107856	Over-enrichment	10	0.000735383
30	LRP1B mutation	2	-0.045126	Under-enrichment	10	0.162119
31	LRP1B mutation	3	-0.656485	Under-enrichment	10	0.656485
32	LRP1B mutation	4	-0.105164	Under-enrichment	10	0.231838
33	NF1 mutation	1	0.00236383	Over-enrichment	11	0.0126634
34	NF1 mutation	2	-0.117347	Under-enrichment	11	0.252948
35	NF1 mutation	3	-0.610041	Under-enrichment	11	0.622884
36	NF1 mutation	4	-0.238264	Under-enrichment	11	0.340515
37	NRAS mutation	1	-0.60157	Under-enrichment	22	0.62077
38	NRAS mutation	2	-0.53041	Under-enrichment	22	0.578087
39	NRAS mutation	3	0.00710842	Over-enrichment	22	0.0313607
40	NRAS mutation	4	-0.0447824	Under-enrichment	22	0.162119
41	PIK3CA mutation	1	0.552436	Over-enrichment	60	0.585774
42	PIK3CA mutation	2	-0.0120241	Under-enrichment	60	0.068608
43	PIK3CA mutation	3	0.150117	Over-enrichment	60	0.282072
44	PIK3CA mutation	4	0.0828226	Over-enrichment	60	0.187601
45	PTEN mutation	1	0.00335314	Over-enrichment	21	0.0157178
46	PTEN mutation	2	-0.0209421	Under-enrichment	21	0.0995732
47	PTEN mutation	3	-0.306915	Under-enrichment	21	0.392422
48	PTEN mutation	4	0.442269	Over-enrichment	21	0.526511
49	RNF43 mutation	1	1.99694e-05	Over-enrichment	11	0.000187213
50	RNF43 mutation	2	-0.00336343	Under-enrichment	11	0.0326253
51	RNF43 mutation	3	-0.238712	Under-enrichment	11	0.340515
52	RNF43 mutation	4	-0.482281	Under-enrichment	11	0.543968
53	TP53 mutation	1	-0.000445515	Under-enrichment	308	0.00611993
54	TP53 mutation	2	0.0152102	Over-enrichment	308	0.0550359
55	TP53 mutation	3	-0.227267	Under-enrichment	308	0.340515
56	TP53 mutation	4	0.155876	Over-enrichment	308	0.282072
57	ARFRP1 amplification	1	-0.000504736	Under-enrichment	45	0.00611993
58	ARFRP1 amplification	2	2.24664e-05	Over-enrichment	45	0.00018722
59	ARFRP1 amplification	3	-0.081703	Under-enrichment	45	0.220128
60	ARFRP1 amplification	4	-0.178154	Under-enrichment	45	0.300857
61	AURKA amplification	1	-0.000234889	Under-enrichment	50	0.00379736
62	AURKA amplification	2	5.99323e-06	Over-enrichment	50	7.49153e-05
63	AURKA amplification	3	-0.0540509	Under-enrichment	50	0.180791
64	AURKA amplification	4	-0.159502	Under-enrichment	50	0.291918
65	BCL2L1 amplification	1	-0.00091348	Under-enrichment	55	0.00984529
66	BCL2L1 amplification	2	2.65679e-05	Over-enrichment	55	0.000199259
67	BCL2L1 amplification	3	-0.0867851	Under-enrichment	55	0.220128
68	BCL2L1 amplification	4	-0.173858	Under-enrichment	55	0.300857
69	GNAS amplification	1	-0.000193666	Under-enrichment	50	0.00375713
70	GNAS amplification	2	2.94047e-06	Over-enrichment	50	4.4107e-05
71	GNAS amplification	3	-0.048605	Under-enrichment	50	0.168382
72	GNAS amplification	4	-0.135658	Under-enrichment	50	0.264913
73	SRC amplification	1	-3.30129e-05	Under-enrichment	59	0.000977353
74	SRC amplification	2	1.57277e-08	Over-enrichment	59	3.93193e-07
75	SRC amplification	3	-0.0593163	Under-enrichment	59	0.190338
76	SRC amplification	4	-0.0239799	Under-enrichment	59	0.101017
77	TOP1 amplification	1	-4.03032e-05	Under-enrichment	58	0.000977353
78	TOP1 amplification	2	8.43413e-07	Over-enrichment	58	1.5814e-05
79	TOP1 amplification	3	-0.019983	Under-enrichment	58	0.0995732
80	TOP1 amplification	4	-0.180341	Under-enrichment	58	0.300857
81	ZNF217 amplification	1	-0.00593548	Under-enrichment	45	0.0437338
82	ZNF217 amplification	2	0.000577126	Over-enrichment	45	0.00332957
83	ZNF217 amplification	3	-0.0241793	Under-enrichment	45	0.101017
84	ZNF217 amplification	4	-0.458775	Under-enrichment	45	0.528916
85	MSI	1	7.97052e-06	Over-enrichment	10	8.53984e-05
86	MSI	2	-0.0045687	Under-enrichment	10	0.0402876
87	MSI	3	-0.654485	Under-enrichment	10	0.656485
88	MSI	4	-0.128787	Under-enrichment	10	0.264913

## Sheet: Fig. S7
	CMS	primary.site	value	Enrichment
1	1	right-sided	0.0090668	Over-enrichment
2	2	right-sided	-0.00662845	Under-enrichment
3	3	right-sided	0.20649	Over-enrichment
4	4	right-sided	0.545768	Over-enrichment
5	1	left-sided	-0.0090668	Under-enrichment
6	2	left-sided	0.00662845	Over-enrichment
7	3	left-sided	-0.20649	Under-enrichment
8	4	left-sided	-0.545768	Under-enrichment

## Sheet: Fig. 3,S8,S9,S10,S11,S12
	effectsize	P.Value	strat	npos	nneg	gene	survival	treatment	fdr	genelabels
63	-0.00752633	0.973344	available	151	28	APC_SV	OS	FOLFIRI.Cetuximab	0.973344	APCmut
8	0.185117	0.527089	available	16	163	ARID1A_SV	OS	FOLFIRI.Cetuximab	0.658594	ARID1Amut
149	0.224159	0.517524	available	10	169	PTEN_SV	OS	FOLFIRI.Cetuximab	0.658594	PTENmut
172	0.267613	0.259691	available	22	157	SMAD4_SV	OS	FOLFIRI.Cetuximab	0.42637	SMAD4mut
1875	-0.236777	0.258791	available	146	33	TP53_SV	OS	FOLFIRI.Cetuximab	0.42637	TP53mut
210	0.0993566	0.653324	available	27	152	CDK8_AMP	OS	FOLFIRI.Cetuximab	0.775822	CDK8amp
211	0.214521	0.381654	available	21	158	CUL4A_AMP	OS	FOLFIRI.Cetuximab	0.530592	CUL4Aamp
216	0.310699	0.261806	available	16	163	ERBB2_AMP	OS	FOLFIRI.Cetuximab	0.42637	ERBB2amp
222	0.241496	0.324775	available	21	158	FGF14_AMP	OS	FOLFIRI.Cetuximab	0.474671	FGF14amp
226	0.240186	0.272725	available	27	152	FLT3_AMP	OS	FOLFIRI.Cetuximab	0.427992	FLT3amp
234	0.179715	0.454671	available	22	157	IRS2_AMP	OS	FOLFIRI.Cetuximab	0.602703	IRS2amp
245	0.346932	0.221549	available	15	164	MYC_AMP	OS	FOLFIRI.Cetuximab	0.394633	MYCamp
259	-0.352467	0.17589	available	22	157	ZNF217_AMP	OS	FOLFIRI.Cetuximab	0.345715	ZNF217amp
276	0.0423862	0.896975	available	12	167	OTHER_SV	OS	FOLFIRI.Cetuximab	0.929592	OTHERmut
2784	0.171448	0.292647	available	89	90	BRAF_SV_or_KRAS_SV_or_SRC_AMP_or_BRAF_AMP_or_KRAS_AMP	OS	FOLFIRI.Cetuximab	0.43897	BRAFalt/KRASalt/SRCamp
279	0.0448879	0.883578	available	165	14	ATM_SV_or_TP53_SV_or_KRAS_SV_or_KRAS_AMP	OS	FOLFIRI.Cetuximab	0.929592	KRASalt/ATMmut/TP53mut
2803	-0.106404	0.538622	available	68	111	ERBB2_SV_or_BRAF_SV_or_ERBB2_AMP_or_BRAF_AMP_or_SRC_AMP	OS	FOLFIRI.Cetuximab	0.658594	ERBB2alt/BRAFalt/SRCamp
281	0.30295	0.409521	available	169	10	NF1_SV_or_TP53_SV_or_KRAS_SV_or_BRAF_SV_or_KRAS_AMP_or_BRAF_AMP	OS	FOLFIRI.Cetuximab	0.555779	KRASalt/BRAFalt/NF1mut/TP53mut
2835	0.143414	0.380731	available	85	94	NRAS_SV_or_KRAS_SV_or_NRAS_AMP_or_KRAS_AMP_or_SRC_AMP	OS	FOLFIRI.Cetuximab	0.530592	NRASalt/KRASalt/SRCamp
284	-0.0206368	0.945698	available	165	14	SPTA1_SV_or_TP53_SV_or_KRAS_SV_or_KRAS_AMP	OS	FOLFIRI.Cetuximab	0.962586	KRASalt/SPTA1mut/TP53mut
286	0.414056	0.210089	available	166	13	ARID1A_SV_or_TP53_SV_or_KRAS_SV_or_KRAS_AMP	OS	FOLFIRI.Cetuximab	0.386293	KRASalt/ARID1Amut/TP53mut
2872	-0.111362	0.543051	available	54	125	PIK3CA_SV_or_AURKA_AMP	OS	FOLFIRI.Cetuximab	0.658594	PIK3CAmut/AURKAamp
2883	-0.0416559	0.811337	available	62	117	PTEN_SV_or_ERBB2_SV_or_GNAS_SV_or_ERBB2_AMP_or_GNAS_AMP	OS	FOLFIRI.Cetuximab	0.88935	ERBB2alt/GNASalt/PTENmut
2905	0.0631241	0.703745	available	83	96	GNAS_SV_or_PIK3CA_SV_or_PTEN_SV_or_ERBB2_SV_or_GNAS_AMP_or_ERBB2_AMP	OS	FOLFIRI.Cetuximab	0.802269	GNASalt/ERBB2alt/PIK3CAmut/PTENmut
2952	0.0272639	0.881985	available	51	128	PIK3CA_SV_or_BCL2L1_AMP	OS	FOLFIRI.Cetuximab	0.929592	PIK3CAmut/BCL2L1amp
2972	-0.276127	0.170212	available	44	135	FBXW7_SV_or_SRC_AMP_or_CCND2_AMP	OS	FOLFIRI.Cetuximab	0.345715	FBXW7mut/SRCamp/CCND2amp
2992	-0.250862	0.184339	available	49	130	SMAD4_SV_or_AURKA_AMP	OS	FOLFIRI.Cetuximab	0.350244	SMAD4mut/AURKAamp
3022	0.204164	0.277819	available	45	134	SMAD2_SV_or_ARID1A_SV_or_CDK8_AMP	OS	FOLFIRI.Cetuximab	0.427992	SMAD2mut/ARID1Amut/CDK8amp
308	0.134236	0.673352	available	166	13	ATM_SV_or_TP53_SV_or_KRAS_SV_or_NRAS_SV_or_KRAS_AMP_or_NRAS_AMP	OS	FOLFIRI.Cetuximab	0.783287	KRASalt/NRASalt/ATMmut/TP53mut
310	0.104235	0.751943	available	167	12	SPTA1_SV_or_TP53_SV_or_KRAS_SV_or_NRAS_SV_or_KRAS_AMP_or_NRAS_AMP	OS	FOLFIRI.Cetuximab	0.840407	KRASalt/NRASalt/SPTA1mut/TP53mut
311	0.476173	0.170527	available	167	12	ARID1A_SV_or_TP53_SV_or_KRAS_SV_or_NRAS_SV_or_KRAS_AMP_or_NRAS_AMP	OS	FOLFIRI.Cetuximab	0.345715	KRASalt/NRASalt/ARID1Amut/TP53mut
203	0.833352	0.00187327	available	19	160	BRAF_SV	OS	FOLFIRI.Cetuximab	0.011864	BRAFmut
68	0.46326	0.127108	available	14	165	FBXW7_SV	OS	FOLFIRI.Cetuximab	0.27866	FBXW7mut
965	0.464426	0.0100174	available	46	133	KRAS_SV	OS	FOLFIRI.Cetuximab	0.0439225	KRASmut
121	0.925537	0.00116537	available	16	163	NRAS_SV	OS	FOLFIRI.Cetuximab	0.00830326	NRASmut
1313	0.348372	0.120234	available	27	152	PIK3CA_SV	OS	FOLFIRI.Cetuximab	0.274134	PIK3CAmut
179	0.491799	0.0560281	available	20	159	SOX9_SV	OS	FOLFIRI.Cetuximab	0.168084	SOX9mut
198	-0.58915	0.0267428	available	25	154	ARFRP1_AMP	OS	FOLFIRI.Cetuximab	0.0849632	ARFRP1amp
199	-0.61304	0.0152927	available	28	151	AURKA_AMP	OS	FOLFIRI.Cetuximab	0.0581122	AURKAamp
200	-0.406802	0.0945349	available	26	153	BCL2L1_AMP	OS	FOLFIRI.Cetuximab	0.256595	BCL2L1amp
229	-0.474737	0.0612936	available	27	152	GNAS_AMP	OS	FOLFIRI.Cetuximab	0.174687	GNASamp
255	-0.718368	0.00453718	available	29	150	SRC_AMP	OS	FOLFIRI.Cetuximab	0.0230827	SRCamp
256	-0.700218	0.00485952	available	30	149	TOP1_AMP	OS	FOLFIRI.Cetuximab	0.0230827	TOP1amp
2773	0.639375	0.00013087	available	66	113	BRAF_SV_or_KRAS_SV_or_BRAF_AMP_or_KRAS_AMP	OS	FOLFIRI.Cetuximab	0.00142793	BRAFalt/KRASalt
2911	-0.535294	0.0142611	available	39	140	ATM_SV_or_CCND2_AMP_or_SRC_AMP	OS	FOLFIRI.Cetuximab	0.0580633	ATMmut/CCND2amp/SRCamp
2934	0.679133	4.59252e-05	available	89	90	KRAS_SV_or_BRAF_SV_or_NF1_SV_or_IRS2_AMP_or_KRAS_AMP_or_BRAF_AMP	OS	FOLFIRI.Cetuximab	0.000872578	KRASalt/BRAFalt/NF1mut/IRS2amp
2942	0.275234	0.111609	available	56	123	FLT3_SV_or_ERBB2_SV_or_PTEN_SV_or_FLT3_AMP_or_ERBB2_AMP	OS	FOLFIRI.Cetuximab	0.274134	FLT3alt/ERBB2alt/PTENmut
2962	0.486975	0.00365848	available	65	114	MYC_SV_or_KRAS_SV_or_ATM_SV_or_MYC_AMP_or_KRAS_AMP	OS	FOLFIRI.Cetuximab	0.0208534	MYCalt/KRASalt/ATMmut
2982	0.316719	0.104515	available	40	139	ARID1A_SV_or_SMAD2_SV_or_CUL4A_AMP	OS	FOLFIRI.Cetuximab	0.270789	ARID1Amut/SMAD2mut/CUL4Aamp
3003	0.268163	0.117419	available	58	121	ERBB2_SV_or_PTEN_SV_or_FGF14_AMP_or_ERBB2_AMP_or_LYN_AMP	OS	FOLFIRI.Cetuximab	0.274134	ERBB2alt/PTENmut/FGF14amp/LYNamp
304	0.464806	0.0228083	available	33	146	SOX9_SV_or_MYC_SV_or_MYC_AMP	OS	FOLFIRI.Cetuximab	0.0812545	MYCalt/SOX9mut
3063	0.827617	5.74708e-07	available	79	100	BRAF_SV_or_KRAS_SV_or_NRAS_SV_or_BRAF_AMP_or_KRAS_AMP_or_NRAS_AMP	OS	FOLFIRI.Cetuximab	3.27583e-05	BRAFalt/KRASalt/NRASalt
3075	0.365686	0.0268305	available	101	78	BRAF_SV_or_KRAS_SV_or_NRAS_SV_or_SRC_AMP_or_BRAF_AMP_or_KRAS_AMP_or_NRAS_AMP	OS	FOLFIRI.Cetuximab	0.0849632	BRAFalt/KRASalt/NRASalt/SRCamp
3121	0.598291	0.000321287	available	68	111	KRAS_SV_or_NRAS_SV_or_LYN_AMP_or_KRAS_AMP_or_NRAS_AMP	OS	FOLFIRI.Cetuximab	0.0026162	KRASalt/NRASalt/LYNamp
3135	0.816133	1.50641e-06	available	96	83	KRAS_SV_or_BRAF_SV_or_NF1_SV_or_NRAS_SV_or_IRS2_AMP_or_KRAS_AMP_or_BRAF_AMP_or_NRAS_AMP	OS	FOLFIRI.Cetuximab	4.29327e-05	KRASalt/BRAFalt/NRASalt/NF1mut/IRS2amp
3144	0.646603	9.51832e-05	available	77	102	MYC_SV_or_KRAS_SV_or_ATM_SV_or_NRAS_SV_or_MYC_AMP_or_KRAS_AMP_or_NRAS_AMP	OS	FOLFIRI.Cetuximab	0.00135636	MYCalt/KRASalt/NRASalt/ATMmut
3151	0.642792	0.000150308	available	61	118	KRAS_SV_or_NRAS_SV_or_KRAS_AMP_or_NRAS_AMP	OS	FOLFIRI.Cetuximab	0.00142793	KRASalt/NRASalt
81	-0.0691395	0.821422	available	14	180	ARID1A_SV	OS	FOLFIRI.Bevacizumab	0.968197	ARID1Amut
12	-0.0238451	0.939878	available	11	183	ATM_SV	OS	FOLFIRI.Bevacizumab	0.968197	ATMmut
204	0.422192	0.0717144	available	26	168	BRAF_SV	OS	FOLFIRI.Bevacizumab	0.408423	BRAFmut
59	0.217919	0.490307	available	11	183	FAM123B_SV	OS	FOLFIRI.Bevacizumab	0.798501	FAM123Bmut
682	-0.0901061	0.74901	available	16	178	FBXW7_SV	OS	FOLFIRI.Bevacizumab	0.968197	FBXW7mut
966	0.256233	0.13503	available	56	138	KRAS_SV	OS	FOLFIRI.Bevacizumab	0.545685	KRASmut
1314	-0.172036	0.404078	available	33	161	PIK3CA_SV	OS	FOLFIRI.Bevacizumab	0.785829	PIK3CAmut
1491	0.248814	0.452076	available	11	183	PTEN_SV	OS	FOLFIRI.Bevacizumab	0.785829	PTENmut
1722	0.340703	0.176722	available	19	175	SMAD4_SV	OS	FOLFIRI.Bevacizumab	0.629573	SMAD4mut
1792	0.0405979	0.888898	available	15	179	SOX9_SV	OS	FOLFIRI.Bevacizumab	0.968197	SOX9mut
1876	0.0655383	0.75233	available	162	32	TP53_SV	OS	FOLFIRI.Bevacizumab	0.968197	TP53mut
1982	-0.0251304	0.921206	available	20	174	ARFRP1_AMP	OS	FOLFIRI.Bevacizumab	0.968197	ARFRP1amp
1992	-0.0667968	0.782695	available	22	172	AURKA_AMP	OS	FOLFIRI.Bevacizumab	0.968197	AURKAamp
2002	-0.344773	0.122497	available	29	165	BCL2L1_AMP	OS	FOLFIRI.Bevacizumab	0.537104	BCL2L1amp
2102	-0.26851	0.33898	available	16	178	CDK8_AMP	OS	FOLFIRI.Bevacizumab	0.764505	CDK8amp
2112	-0.369947	0.258112	available	13	181	CUL4A_AMP	OS	FOLFIRI.Bevacizumab	0.639668	CUL4Aamp
2222	-0.232434	0.524637	available	10	184	FGF14_AMP	OS	FOLFIRI.Bevacizumab	0.79914	FGF14amp
2262	-0.240982	0.348722	available	19	175	FLT3_AMP	OS	FOLFIRI.Bevacizumab	0.764505	FLT3amp
2292	-0.0806312	0.732012	available	23	171	GNAS_AMP	OS	FOLFIRI.Bevacizumab	0.968197	GNASamp
2342	-0.0626187	0.836005	available	14	180	IRS2_AMP	OS	FOLFIRI.Bevacizumab	0.968197	IRS2amp
2452	0.509599	0.143601	available	10	184	MYC_AMP	OS	FOLFIRI.Bevacizumab	0.545685	MYCamp
2552	-0.40201	0.0682346	available	30	164	SRC_AMP	OS	FOLFIRI.Bevacizumab	0.408423	SRCamp
2562	-0.267894	0.243005	available	28	166	TOP1_AMP	OS	FOLFIRI.Bevacizumab	0.639668	TOP1amp
2592	-0.156437	0.53276	available	23	171	ZNF217_AMP	OS	FOLFIRI.Bevacizumab	0.79914	ZNF217amp
2761	-0.018988	0.951211	available	13	181	OTHER_SV	OS	FOLFIRI.Bevacizumab	0.968197	OTHERmut
2785	0.113028	0.46874	available	109	85	BRAF_SV_or_KRAS_SV_or_SRC_AMP_or_BRAF_AMP_or_KRAS_AMP	OS	FOLFIRI.Bevacizumab	0.785829	BRAFalt/KRASalt/SRCamp
2791	-0.0415238	0.89676	available	182	12	ATM_SV_or_TP53_SV_or_KRAS_SV_or_KRAS_AMP	OS	FOLFIRI.Bevacizumab	0.968197	KRASalt/ATMmut/TP53mut
2804	0.0720812	0.656803	available	68	126	ERBB2_SV_or_BRAF_SV_or_ERBB2_AMP_or_BRAF_AMP_or_SRC_AMP	OS	FOLFIRI.Bevacizumab	0.959943	ERBB2alt/BRAFalt/SRCamp
282	-0.19178	0.436456	available	173	21	PIK3CA_SV_or_TP53_SV	OS	FOLFIRI.Bevacizumab	0.785829	PIK3CAmut/TP53mut
2836	-0.0174053	0.912311	available	90	104	NRAS_SV_or_KRAS_SV_or_NRAS_AMP_or_KRAS_AMP_or_SRC_AMP	OS	FOLFIRI.Bevacizumab	0.968197	NRASalt/KRASalt/SRCamp
2841	0.0185625	0.948829	available	179	15	SPTA1_SV_or_TP53_SV_or_KRAS_SV_or_KRAS_AMP	OS	FOLFIRI.Bevacizumab	0.968197	KRASalt/SPTA1mut/TP53mut
2861	0.0606412	0.839394	available	180	14	ARID1A_SV_or_TP53_SV_or_KRAS_SV_or_KRAS_AMP	OS	FOLFIRI.Bevacizumab	0.968197	KRASalt/ARID1Amut/TP53mut
2873	-0.143296	0.40015	available	54	140	PIK3CA_SV_or_AURKA_AMP	OS	FOLFIRI.Bevacizumab	0.785829	PIK3CAmut/AURKAamp
2884	0.142622	0.4138	available	49	145	PTEN_SV_or_ERBB2_SV_or_GNAS_SV_or_ERBB2_AMP_or_GNAS_AMP	OS	FOLFIRI.Bevacizumab	0.785829	ERBB2alt/GNASalt/PTENmut
2906	0.05888	0.705673	available	77	117	GNAS_SV_or_PIK3CA_SV_or_PTEN_SV_or_ERBB2_SV_or_GNAS_AMP_or_ERBB2_AMP	OS	FOLFIRI.Bevacizumab	0.968197	GNASalt/ERBB2alt/PIK3CAmut/PTENmut
2912	-0.198902	0.253988	available	50	144	ATM_SV_or_CCND2_AMP_or_SRC_AMP	OS	FOLFIRI.Bevacizumab	0.639668	ATMmut/CCND2amp/SRCamp
292	-0.205475	0.289131	available	39	155	ATM_SV_or_TOP1_AMP	OS	FOLFIRI.Bevacizumab	0.686685	ATMmut/TOP1amp
2943	0.159565	0.374717	available	44	150	FLT3_SV_or_ERBB2_SV_or_PTEN_SV_or_FLT3_AMP_or_ERBB2_AMP	OS	FOLFIRI.Bevacizumab	0.785829	FLT3alt/ERBB2alt/PTENmut
2953	-0.275031	0.0976102	available	60	134	PIK3CA_SV_or_BCL2L1_AMP	OS	FOLFIRI.Bevacizumab	0.463648	PIK3CAmut/BCL2L1amp
2963	0.300938	0.0547915	available	77	117	MYC_SV_or_KRAS_SV_or_ATM_SV_or_MYC_AMP_or_KRAS_AMP	OS	FOLFIRI.Bevacizumab	0.408423	MYCalt/KRASalt/ATMmut
2973	-0.227024	0.193757	available	54	140	FBXW7_SV_or_SRC_AMP_or_CCND2_AMP	OS	FOLFIRI.Bevacizumab	0.639668	FBXW7mut/SRCamp/CCND2amp
2983	-0.260353	0.218202	available	34	160	ARID1A_SV_or_SMAD2_SV_or_CUL4A_AMP	OS	FOLFIRI.Bevacizumab	0.639668	ARID1Amut/SMAD2mut/CUL4Aamp
2993	0.11875	0.529368	available	40	154	SMAD4_SV_or_AURKA_AMP	OS	FOLFIRI.Bevacizumab	0.79914	SMAD4mut/AURKAamp
3004	0.343175	0.0788185	available	37	157	ERBB2_SV_or_PTEN_SV_or_FGF14_AMP_or_ERBB2_AMP_or_LYN_AMP	OS	FOLFIRI.Bevacizumab	0.408423	ERBB2alt/PTENmut/FGF14amp/LYNamp
3023	-0.226107	0.257602	available	37	157	SMAD2_SV_or_ARID1A_SV_or_CDK8_AMP	OS	FOLFIRI.Bevacizumab	0.639668	SMAD2mut/ARID1Amut/CDK8amp
3041	0.27181	0.239702	available	26	168	SOX9_SV_or_MYC_SV_or_MYC_AMP	OS	FOLFIRI.Bevacizumab	0.639668	MYCalt/SOX9mut
3076	0.114122	0.466681	available	113	81	BRAF_SV_or_KRAS_SV_or_NRAS_SV_or_SRC_AMP_or_BRAF_AMP_or_KRAS_AMP_or_NRAS_AMP	OS	FOLFIRI.Bevacizumab	0.785829	BRAFalt/KRASalt/NRASalt/SRCamp
3081	0.00144954	0.996722	available	184	10	ATM_SV_or_TP53_SV_or_KRAS_SV_or_NRAS_SV_or_KRAS_AMP_or_NRAS_AMP	OS	FOLFIRI.Bevacizumab	0.996722	KRASalt/NRASalt/ATMmut/TP53mut
3101	0.0601413	0.846864	available	181	13	SPTA1_SV_or_TP53_SV_or_KRAS_SV_or_NRAS_SV_or_KRAS_AMP_or_NRAS_AMP	OS	FOLFIRI.Bevacizumab	0.968197	KRASalt/NRASalt/SPTA1mut/TP53mut
3111	0.111344	0.731369	available	182	12	ARID1A_SV_or_TP53_SV_or_KRAS_SV_or_NRAS_SV_or_KRAS_AMP_or_NRAS_AMP	OS	FOLFIRI.Bevacizumab	0.968197	KRASalt/NRASalt/ARID1Amut/TP53mut
3122	0.338682	0.0373293	available	70	124	KRAS_SV_or_NRAS_SV_or_LYN_AMP_or_KRAS_AMP_or_NRAS_AMP	OS	FOLFIRI.Bevacizumab	0.354629	KRASalt/NRASalt/LYNamp
3145	0.279423	0.073425	available	84	110	MYC_SV_or_KRAS_SV_or_ATM_SV_or_NRAS_SV_or_MYC_AMP_or_KRAS_AMP_or_NRAS_AMP	OS	FOLFIRI.Bevacizumab	0.408423	MYCalt/KRASalt/NRASalt/ATMmut
64	-0.521835	0.0103775	available	159	35	APC_SV	OS	FOLFIRI.Bevacizumab	0.231871	APCmut
2774	0.402989	0.0111932	available	83	111	BRAF_SV_or_KRAS_SV_or_BRAF_AMP_or_KRAS_AMP	OS	FOLFIRI.Bevacizumab	0.231871	BRAFalt/KRASalt
2935	0.396258	0.0122037	available	96	98	KRAS_SV_or_BRAF_SV_or_NF1_SV_or_IRS2_AMP_or_KRAS_AMP_or_BRAF_AMP	OS	FOLFIRI.Bevacizumab	0.231871	KRASalt/BRAFalt/NF1mut/IRS2amp
3064	0.365477	0.0212759	available	88	106	BRAF_SV_or_KRAS_SV_or_NRAS_SV_or_BRAF_AMP_or_KRAS_AMP_or_NRAS_AMP	OS	FOLFIRI.Bevacizumab	0.260183	BRAFalt/KRASalt/NRASalt
3136	0.362392	0.022823	available	100	94	KRAS_SV_or_BRAF_SV_or_NF1_SV_or_NRAS_SV_or_IRS2_AMP_or_KRAS_AMP_or_BRAF_AMP_or_NRAS_AMP	OS	FOLFIRI.Bevacizumab	0.260183	KRASalt/BRAFalt/NRASalt/NF1mut/IRS2amp
82	-0.164373	0.565019	available	16	163	ARID1A_SV	PFS	FOLFIRI.Cetuximab	0.97106	ARID1Amut
683	0.172901	0.562746	available	14	165	FBXW7_SV	PFS	FOLFIRI.Cetuximab	0.97106	FBXW7mut
1318	0.166684	0.439096	available	27	152	PIK3CA_SV	PFS	FOLFIRI.Cetuximab	0.86305	PIK3CAmut
1492	-0.0578122	0.87489	available	10	169	PTEN_SV	PFS	FOLFIRI.Cetuximab	0.97106	PTENmut
1723	-0.199373	0.417582	available	22	157	SMAD4_SV	PFS	FOLFIRI.Cetuximab	0.86305	SMAD4mut
1793	0.224169	0.364148	available	20	159	SOX9_SV	PFS	FOLFIRI.Cetuximab	0.830257	SOX9mut
18710	-0.0211151	0.917868	available	146	33	TP53_SV	PFS	FOLFIRI.Cetuximab	0.97106	TP53mut
1983	0.0606037	0.792494	available	25	154	ARFRP1_AMP	PFS	FOLFIRI.Cetuximab	0.97106	ARFRP1amp
1993	-0.234071	0.302924	available	28	151	AURKA_AMP	PFS	FOLFIRI.Cetuximab	0.784849	AURKAamp
2004	-0.209704	0.353957	available	26	153	BCL2L1_AMP	PFS	FOLFIRI.Cetuximab	0.830257	BCL2L1amp
2104	-0.00969443	0.964968	available	27	152	CDK8_AMP	PFS	FOLFIRI.Cetuximab	0.97106	CDK8amp
2113	-0.0208765	0.930803	available	21	158	CUL4A_AMP	PFS	FOLFIRI.Cetuximab	0.97106	CUL4Aamp
2162	0.1413	0.612117	available	16	163	ERBB2_AMP	PFS	FOLFIRI.Cetuximab	0.97106	ERBB2amp
2223	-0.0150221	0.950174	available	21	158	FGF14_AMP	PFS	FOLFIRI.Cetuximab	0.97106	FGF14amp
2264	-0.0081916	0.970428	available	27	152	FLT3_AMP	PFS	FOLFIRI.Cetuximab	0.97106	FLT3amp
2293	-0.202871	0.382493	available	27	152	GNAS_AMP	PFS	FOLFIRI.Cetuximab	0.838543	GNASamp
2343	-0.0204719	0.930766	available	22	157	IRS2_AMP	PFS	FOLFIRI.Cetuximab	0.97106	IRS2amp
2453	-0.0243308	0.934101	available	15	164	MYC_AMP	PFS	FOLFIRI.Cetuximab	0.97106	MYCamp
2554	-0.372586	0.0964457	available	29	150	SRC_AMP	PFS	FOLFIRI.Cetuximab	0.39169	SRCamp
2564	-0.306798	0.165843	available	30	149	TOP1_AMP	PFS	FOLFIRI.Cetuximab	0.58399	TOP1amp
2593	-0.0624418	0.799375	available	22	157	ZNF217_AMP	PFS	FOLFIRI.Cetuximab	0.97106	ZNF217amp
2762	0.109287	0.730478	available	12	167	OTHER_SV	PFS	FOLFIRI.Cetuximab	0.97106	OTHERmut
2788	0.252894	0.103076	available	89	90	BRAF_SV_or_KRAS_SV_or_SRC_AMP_or_BRAF_AMP_or_KRAS_AMP	PFS	FOLFIRI.Cetuximab	0.39169	BRAFalt/KRASalt/SRCamp
2792	-0.117749	0.695592	available	165	14	ATM_SV_or_TP53_SV_or_KRAS_SV_or_KRAS_AMP	PFS	FOLFIRI.Cetuximab	0.97106	KRASalt/ATMmut/TP53mut
2807	0.0677662	0.680682	available	68	111	ERBB2_SV_or_BRAF_SV_or_ERBB2_AMP_or_BRAF_AMP_or_SRC_AMP	PFS	FOLFIRI.Cetuximab	0.97106	ERBB2alt/BRAFalt/SRCamp
2811	0.192021	0.587136	available	169	10	NF1_SV_or_TP53_SV_or_KRAS_SV_or_BRAF_SV_or_KRAS_AMP_or_BRAF_AMP	PFS	FOLFIRI.Cetuximab	0.97106	KRASalt/BRAFalt/NF1mut/TP53mut
28312	0.196885	0.205979	available	85	94	NRAS_SV_or_KRAS_SV_or_NRAS_AMP_or_KRAS_AMP_or_SRC_AMP	PFS	FOLFIRI.Cetuximab	0.59696	NRASalt/KRASalt/SRCamp
2842	-0.0507647	0.863214	available	165	14	SPTA1_SV_or_TP53_SV_or_KRAS_SV_or_KRAS_AMP	PFS	FOLFIRI.Cetuximab	0.97106	KRASalt/SPTA1mut/TP53mut
2862	0.38341	0.227521	available	166	13	ARID1A_SV_or_TP53_SV_or_KRAS_SV_or_KRAS_AMP	PFS	FOLFIRI.Cetuximab	0.617556	KRASalt/ARID1Amut/TP53mut
2876	-0.0478723	0.783322	available	54	125	PIK3CA_SV_or_AURKA_AMP	PFS	FOLFIRI.Cetuximab	0.97106	PIK3CAmut/AURKAamp
2887	0.0513398	0.762071	available	62	117	PTEN_SV_or_ERBB2_SV_or_GNAS_SV_or_ERBB2_AMP_or_GNAS_AMP	PFS	FOLFIRI.Cetuximab	0.97106	ERBB2alt/GNASalt/PTENmut
29014	0.061091	0.703268	available	83	96	GNAS_SV_or_PIK3CA_SV_or_PTEN_SV_or_ERBB2_SV_or_GNAS_AMP_or_ERBB2_AMP	PFS	FOLFIRI.Cetuximab	0.97106	GNASalt/ERBB2alt/PIK3CAmut/PTENmut
2946	0.0692553	0.681707	available	56	123	FLT3_SV_or_ERBB2_SV_or_PTEN_SV_or_FLT3_AMP_or_ERBB2_AMP	PFS	FOLFIRI.Cetuximab	0.97106	FLT3alt/ERBB2alt/PTENmut
2956	0.00634372	0.97106	available	51	128	PIK3CA_SV_or_BCL2L1_AMP	PFS	FOLFIRI.Cetuximab	0.97106	PIK3CAmut/BCL2L1amp
2966	0.15045	0.357877	available	65	114	MYC_SV_or_KRAS_SV_or_ATM_SV_or_MYC_AMP_or_KRAS_AMP	PFS	FOLFIRI.Cetuximab	0.830257	MYCalt/KRASalt/ATMmut
2976	-0.254489	0.184418	available	44	135	FBXW7_SV_or_SRC_AMP_or_CCND2_AMP	PFS	FOLFIRI.Cetuximab	0.58399	FBXW7mut/SRCamp/CCND2amp
2986	-0.00717818	0.969601	available	40	139	ARID1A_SV_or_SMAD2_SV_or_CUL4A_AMP	PFS	FOLFIRI.Cetuximab	0.97106	ARID1Amut/SMAD2mut/CUL4Aamp
2996	-0.248891	0.174359	available	49	130	SMAD4_SV_or_AURKA_AMP	PFS	FOLFIRI.Cetuximab	0.58399	SMAD4mut/AURKAamp
3008	0.0104754	0.949874	available	58	121	ERBB2_SV_or_PTEN_SV_or_FGF14_AMP_or_ERBB2_AMP_or_LYN_AMP	PFS	FOLFIRI.Cetuximab	0.97106	ERBB2alt/PTENmut/FGF14amp/LYNamp
3026	-0.0298536	0.871909	available	45	134	SMAD2_SV_or_ARID1A_SV_or_CDK8_AMP	PFS	FOLFIRI.Cetuximab	0.97106	SMAD2mut/ARID1Amut/CDK8amp
3042	0.159818	0.426976	available	33	146	SOX9_SV_or_MYC_SV_or_MYC_AMP	PFS	FOLFIRI.Cetuximab	0.86305	MYCalt/SOX9mut
3082	-0.028541	0.926945	available	166	13	ATM_SV_or_TP53_SV_or_KRAS_SV_or_NRAS_SV_or_KRAS_AMP_or_NRAS_AMP	PFS	FOLFIRI.Cetuximab	0.97106	KRASalt/NRASalt/ATMmut/TP53mut
3102	0.0404471	0.899324	available	167	12	SPTA1_SV_or_TP53_SV_or_KRAS_SV_or_NRAS_SV_or_KRAS_AMP_or_NRAS_AMP	PFS	FOLFIRI.Cetuximab	0.97106	KRASalt/NRASalt/SPTA1mut/TP53mut
3112	0.418506	0.20946	available	167	12	ARID1A_SV_or_TP53_SV_or_KRAS_SV_or_NRAS_SV_or_KRAS_AMP_or_NRAS_AMP	PFS	FOLFIRI.Cetuximab	0.59696	KRASalt/NRASalt/ARID1Amut/TP53mut
3149	0.270301	0.0898099	available	77	102	MYC_SV_or_KRAS_SV_or_ATM_SV_or_NRAS_SV_or_MYC_AMP_or_KRAS_AMP_or_NRAS_AMP	PFS	FOLFIRI.Cetuximab	0.39169	MYCalt/KRASalt/NRASalt/ATMmut
69	-0.412813	0.0579744	available	151	28	APC_SV	PFS	FOLFIRI.Cetuximab	0.275378	APCmut
208	0.530755	0.0358259	available	19	160	BRAF_SV	PFS	FOLFIRI.Cetuximab	0.204208	BRAFmut
9610	0.348442	0.0466895	available	46	133	KRAS_SV	PFS	FOLFIRI.Cetuximab	0.241937	KRASmut
1212	0.840222	0.00272962	available	16	163	NRAS_SV	PFS	FOLFIRI.Cetuximab	0.0388971	NRASmut
2777	0.494107	0.00201008	available	66	113	BRAF_SV_or_KRAS_SV_or_BRAF_AMP_or_KRAS_AMP	PFS	FOLFIRI.Cetuximab	0.0388971	BRAFalt/KRASalt
2914	-0.465785	0.0233596	available	39	140	ATM_SV_or_CCND2_AMP_or_SRC_AMP	PFS	FOLFIRI.Cetuximab	0.162448	ATMmut/CCND2amp/SRCamp
2938	0.367995	0.0177947	available	89	90	KRAS_SV_or_BRAF_SV_or_NF1_SV_or_IRS2_AMP_or_KRAS_AMP_or_BRAF_AMP	PFS	FOLFIRI.Cetuximab	0.148748	KRASalt/BRAFalt/NF1mut/IRS2amp
3067	0.605864	0.000110401	available	79	100	BRAF_SV_or_KRAS_SV_or_NRAS_SV_or_BRAF_AMP_or_KRAS_AMP_or_NRAS_AMP	PFS	FOLFIRI.Cetuximab	0.00629284	BRAFalt/KRASalt/NRASalt
30710	0.370022	0.0182673	available	101	78	BRAF_SV_or_KRAS_SV_or_NRAS_SV_or_SRC_AMP_or_BRAF_AMP_or_KRAS_AMP_or_NRAS_AMP	PFS	FOLFIRI.Cetuximab	0.148748	BRAFalt/KRASalt/NRASalt/SRCamp
3124	0.358236	0.0256497	available	68	111	KRAS_SV_or_NRAS_SV_or_LYN_AMP_or_KRAS_AMP_or_NRAS_AMP	PFS	FOLFIRI.Cetuximab	0.162448	KRASalt/NRASalt/LYNamp
31310	0.471734	0.00252266	available	96	83	KRAS_SV_or_BRAF_SV_or_NF1_SV_or_NRAS_SV_or_IRS2_AMP_or_KRAS_AMP_or_BRAF_AMP_or_NRAS_AMP	PFS	FOLFIRI.Cetuximab	0.0388971	KRASalt/BRAFalt/NRASalt/NF1mut/IRS2amp
3153	0.460598	0.0047094	available	61	118	KRAS_SV_or_NRAS_SV_or_KRAS_AMP_or_NRAS_AMP	PFS	FOLFIRI.Cetuximab	0.0536871	KRASalt/NRASalt
611	-0.478882	0.0146705	available	159	35	APC_SV	PFS	FOLFIRI.Bevacizumab	0.514424	APCmut
83	0.116283	0.688215	available	14	180	ARID1A_SV	PFS	FOLFIRI.Bevacizumab	0.973079	ARID1Amut
122	0.114516	0.714195	available	11	183	ATM_SV	PFS	FOLFIRI.Bevacizumab	0.973079	ATMmut
209	0.513712	0.01805	available	26	168	BRAF_SV	PFS	FOLFIRI.Bevacizumab	0.514424	BRAFmut
591	-0.0748997	0.811149	available	11	183	FAM123B_SV	PFS	FOLFIRI.Bevacizumab	0.976939	FAM123Bmut
684	-0.454316	0.0964175	available	16	178	FBXW7_SV	PFS	FOLFIRI.Bevacizumab	0.739511	FBXW7mut
9616	0.0725243	0.663993	available	56	138	KRAS_SV	PFS	FOLFIRI.Bevacizumab	0.973079	KRASmut
1319	-0.147728	0.452822	available	33	161	PIK3CA_SV	PFS	FOLFIRI.Bevacizumab	0.973079	PIK3CAmut
1493	0.0286221	0.927673	available	11	183	PTEN_SV	PFS	FOLFIRI.Bevacizumab	0.989291	PTENmut
1724	0.00857905	0.971935	available	19	175	SMAD4_SV	PFS	FOLFIRI.Bevacizumab	0.989291	SMAD4mut
1794	0.269415	0.320706	available	15	179	SOX9_SV	PFS	FOLFIRI.Bevacizumab	0.973079	SOX9mut
18716	0.182857	0.363465	available	162	32	TP53_SV	PFS	FOLFIRI.Bevacizumab	0.973079	TP53mut
1984	0.094509	0.691041	available	20	174	ARFRP1_AMP	PFS	FOLFIRI.Bevacizumab	0.973079	ARFRP1amp
1994	0.12341	0.589071	available	22	172	AURKA_AMP	PFS	FOLFIRI.Bevacizumab	0.973079	AURKAamp
2005	-0.0965202	0.641693	available	29	165	BCL2L1_AMP	PFS	FOLFIRI.Bevacizumab	0.973079	BCL2L1amp
2105	-0.121216	0.658828	available	16	178	CDK8_AMP	PFS	FOLFIRI.Bevacizumab	0.973079	CDK8amp
2114	-0.370877	0.220405	available	13	181	CUL4A_AMP	PFS	FOLFIRI.Bevacizumab	0.973079	CUL4Aamp
2224	-0.303506	0.384573	available	10	184	FGF14_AMP	PFS	FOLFIRI.Bevacizumab	0.973079	FGF14amp
2265	-0.122469	0.627742	available	19	175	FLT3_AMP	PFS	FOLFIRI.Bevacizumab	0.973079	FLT3amp
2294	0.175699	0.433172	available	23	171	GNAS_AMP	PFS	FOLFIRI.Bevacizumab	0.973079	GNASamp
2344	-0.275829	0.347114	available	14	180	IRS2_AMP	PFS	FOLFIRI.Bevacizumab	0.973079	IRS2amp
2454	0.506297	0.131195	available	10	184	MYC_AMP	PFS	FOLFIRI.Bevacizumab	0.830901	MYCamp
2555	-0.144405	0.481168	available	30	164	SRC_AMP	PFS	FOLFIRI.Bevacizumab	0.973079	SRCamp
2565	-0.121561	0.559342	available	28	166	TOP1_AMP	PFS	FOLFIRI.Bevacizumab	0.973079	TOP1amp
2594	0.0415223	0.85632	available	23	171	ZNF217_AMP	PFS	FOLFIRI.Bevacizumab	0.976939	ZNF217amp
2763	0.193863	0.508463	available	13	181	OTHER_SV	PFS	FOLFIRI.Bevacizumab	0.973079	OTHERmut
2778	0.300205	0.0509697	available	83	111	BRAF_SV_or_KRAS_SV_or_BRAF_AMP_or_KRAS_AMP	PFS	FOLFIRI.Bevacizumab	0.726319	BRAFalt/KRASalt
2789	0.183051	0.223849	available	109	85	BRAF_SV_or_KRAS_SV_or_SRC_AMP_or_BRAF_AMP_or_KRAS_AMP	PFS	FOLFIRI.Bevacizumab	0.973079	BRAFalt/KRASalt/SRCamp
2793	0.100462	0.749722	available	182	12	ATM_SV_or_TP53_SV_or_KRAS_SV_or_KRAS_AMP	PFS	FOLFIRI.Bevacizumab	0.973079	KRASalt/ATMmut/TP53mut
2808	0.116113	0.453104	available	68	126	ERBB2_SV_or_BRAF_SV_or_ERBB2_AMP_or_BRAF_AMP_or_SRC_AMP	PFS	FOLFIRI.Bevacizumab	0.973079	ERBB2alt/BRAFalt/SRCamp
2821	0.131205	0.591501	available	173	21	PIK3CA_SV_or_TP53_SV	PFS	FOLFIRI.Bevacizumab	0.973079	PIK3CAmut/TP53mut
28313	-0.0187444	0.900164	available	90	104	NRAS_SV_or_KRAS_SV_or_NRAS_AMP_or_KRAS_AMP_or_SRC_AMP	PFS	FOLFIRI.Bevacizumab	0.989291	NRASalt/KRASalt/SRCamp
2843	-0.0159847	0.95479	available	179	15	SPTA1_SV_or_TP53_SV_or_KRAS_SV_or_KRAS_AMP	PFS	FOLFIRI.Bevacizumab	0.989291	KRASalt/SPTA1mut/TP53mut
2863	0.06283	0.829332	available	180	14	ARID1A_SV_or_TP53_SV_or_KRAS_SV_or_KRAS_AMP	PFS	FOLFIRI.Bevacizumab	0.976939	KRASalt/ARID1Amut/TP53mut
2877	-0.0296772	0.856964	available	54	140	PIK3CA_SV_or_AURKA_AMP	PFS	FOLFIRI.Bevacizumab	0.976939	PIK3CAmut/AURKAamp
2888	0.144771	0.387453	available	49	145	PTEN_SV_or_ERBB2_SV_or_GNAS_SV_or_ERBB2_AMP_or_GNAS_AMP	PFS	FOLFIRI.Bevacizumab	0.973079	ERBB2alt/GNASalt/PTENmut
29015	0.064036	0.671345	available	77	117	GNAS_SV_or_PIK3CA_SV_or_PTEN_SV_or_ERBB2_SV_or_GNAS_AMP_or_ERBB2_AMP	PFS	FOLFIRI.Bevacizumab	0.973079	GNASalt/ERBB2alt/PIK3CAmut/PTENmut
2915	0.00738683	0.965049	available	50	144	ATM_SV_or_CCND2_AMP_or_SRC_AMP	PFS	FOLFIRI.Bevacizumab	0.989291	ATMmut/CCND2amp/SRCamp
2921	-0.059573	0.745124	available	39	155	ATM_SV_or_TOP1_AMP	PFS	FOLFIRI.Bevacizumab	0.973079	ATMmut/TOP1amp
2939	0.250014	0.103791	available	96	98	KRAS_SV_or_BRAF_SV_or_NF1_SV_or_IRS2_AMP_or_KRAS_AMP_or_BRAF_AMP	PFS	FOLFIRI.Bevacizumab	0.739511	KRASalt/BRAFalt/NF1mut/IRS2amp
2947	-0.0761283	0.663425	available	44	150	FLT3_SV_or_ERBB2_SV_or_PTEN_SV_or_FLT3_AMP_or_ERBB2_AMP	PFS	FOLFIRI.Bevacizumab	0.973079	FLT3alt/ERBB2alt/PTENmut
2957	-0.103884	0.516441	available	60	134	PIK3CA_SV_or_BCL2L1_AMP	PFS	FOLFIRI.Bevacizumab	0.973079	PIK3CAmut/BCL2L1amp
2967	0.173312	0.254716	available	77	117	MYC_SV_or_KRAS_SV_or_ATM_SV_or_MYC_AMP_or_KRAS_AMP	PFS	FOLFIRI.Bevacizumab	0.973079	MYCalt/KRASalt/ATMmut
2977	-0.21873	0.186206	available	54	140	FBXW7_SV_or_SRC_AMP_or_CCND2_AMP	PFS	FOLFIRI.Bevacizumab	0.964883	FBXW7mut/SRCamp/CCND2amp
2987	-0.1715	0.385526	available	34	160	ARID1A_SV_or_SMAD2_SV_or_CUL4A_AMP	PFS	FOLFIRI.Bevacizumab	0.973079	ARID1Amut/SMAD2mut/CUL4Aamp
2997	0.0831343	0.643853	available	40	154	SMAD4_SV_or_AURKA_AMP	PFS	FOLFIRI.Bevacizumab	0.973079	SMAD4mut/AURKAamp
3009	-0.0355649	0.849223	available	37	157	ERBB2_SV_or_PTEN_SV_or_FGF14_AMP_or_ERBB2_AMP_or_LYN_AMP	PFS	FOLFIRI.Bevacizumab	0.976939	ERBB2alt/PTENmut/FGF14amp/LYNamp
3027	-0.058234	0.761764	available	37	157	SMAD2_SV_or_ARID1A_SV_or_CDK8_AMP	PFS	FOLFIRI.Bevacizumab	0.973079	SMAD2mut/ARID1Amut/CDK8amp
3043	0.363708	0.0937137	available	26	168	SOX9_SV_or_MYC_SV_or_MYC_AMP	PFS	FOLFIRI.Bevacizumab	0.739511	MYCalt/SOX9mut
3068	0.318384	0.0383518	available	88	106	BRAF_SV_or_KRAS_SV_or_NRAS_SV_or_BRAF_AMP_or_KRAS_AMP_or_NRAS_AMP	PFS	FOLFIRI.Bevacizumab	0.726319	BRAFalt/KRASalt/NRASalt
30718	0.203044	0.179841	available	113	81	BRAF_SV_or_KRAS_SV_or_NRAS_SV_or_SRC_AMP_or_BRAF_AMP_or_KRAS_AMP_or_NRAS_AMP	PFS	FOLFIRI.Bevacizumab	0.964883	BRAFalt/KRASalt/NRASalt/SRCamp
3083	0.0380453	0.912784	available	184	10	ATM_SV_or_TP53_SV_or_KRAS_SV_or_NRAS_SV_or_KRAS_AMP_or_NRAS_AMP	PFS	FOLFIRI.Bevacizumab	0.989291	KRASalt/NRASalt/ATMmut/TP53mut
3103	-0.0894945	0.768221	available	181	13	SPTA1_SV_or_TP53_SV_or_KRAS_SV_or_NRAS_SV_or_KRAS_AMP_or_NRAS_AMP	PFS	FOLFIRI.Bevacizumab	0.973079	KRASalt/NRASalt/SPTA1mut/TP53mut
3113	0.00225372	0.994307	available	182	12	ARID1A_SV_or_TP53_SV_or_KRAS_SV_or_NRAS_SV_or_KRAS_AMP_or_NRAS_AMP	PFS	FOLFIRI.Bevacizumab	0.994307	KRASalt/NRASalt/ARID1Amut/TP53mut
3125	0.15589	0.32588	available	70	124	KRAS_SV_or_NRAS_SV_or_LYN_AMP_or_KRAS_AMP_or_NRAS_AMP	PFS	FOLFIRI.Bevacizumab	0.973079	KRASalt/NRASalt/LYNamp
31316	0.260545	0.091032	available	100	94	KRAS_SV_or_BRAF_SV_or_NF1_SV_or_NRAS_SV_or_IRS2_AMP_or_KRAS_AMP_or_BRAF_AMP_or_NRAS_AMP	PFS	FOLFIRI.Bevacizumab	0.739511	KRASalt/BRAFalt/NRASalt/NF1mut/IRS2amp
31410	0.158979	0.293716	available	84	110	MYC_SV_or_KRAS_SV_or_ATM_SV_or_NRAS_SV_or_MYC_AMP_or_KRAS_AMP_or_NRAS_AMP	PFS	FOLFIRI.Bevacizumab	0.973079	MYCalt/KRASalt/NRASalt/ATMmut
615	-0.655669	0.172411	available	130	22	APC_SV	ORR	FOLFIRI.Cetuximab	0.405337	APCmut
84	0.480731	0.485995	available	11	141	ARID1A_SV	ORR	FOLFIRI.Cetuximab	0.800463	ARID1Amut
2013	-0.0551977	0.932347	available	14	138	BRAF_SV	ORR	FOLFIRI.Cetuximab	0.985121	BRAFmut
685	0.32151	0.598535	available	14	138	FBXW7_SV	ORR	FOLFIRI.Cetuximab	0.882052	FBXW7mut
1213	-0.584142	0.395405	available	14	138	NRAS_SV	ORR	FOLFIRI.Cetuximab	0.714281	NRASmut
13119	0.0886308	0.854489	available	25	127	PIK3CA_SV	ORR	FOLFIRI.Cetuximab	0.960229	PIK3CAmut
1795	-0.411064	0.513993	available	15	137	SOX9_SV	ORR	FOLFIRI.Cetuximab	0.822389	SOX9mut
18721	-0.424035	0.327897	available	122	30	TP53_SV	ORR	FOLFIRI.Cetuximab	0.655794	TP53mut
1985	0.095434	0.860803	available	21	131	ARFRP1_AMP	ORR	FOLFIRI.Cetuximab	0.960229	ARFRP1amp
1995	-0.105996	0.841859	available	23	129	AURKA_AMP	ORR	FOLFIRI.Cetuximab	0.960229	AURKAamp
2006	-0.0919283	0.863059	available	21	131	BCL2L1_AMP	ORR	FOLFIRI.Cetuximab	0.960229	BCL2L1amp
2106	0.359624	0.453835	available	24	128	CDK8_AMP	ORR	FOLFIRI.Cetuximab	0.779495	CDK8amp
2115	0.170243	0.742646	available	19	133	CUL4A_AMP	ORR	FOLFIRI.Cetuximab	0.960229	CUL4Aamp
2163	0.889949	0.136876	available	15	137	ERBB2_AMP	ORR	FOLFIRI.Cetuximab	0.383253	ERBB2amp
2225	-0.106144	0.842499	available	19	133	FGF14_AMP	ORR	FOLFIRI.Cetuximab	0.960229	FGF14amp
2266	0.186583	0.703751	available	23	129	FLT3_AMP	ORR	FOLFIRI.Cetuximab	0.960229	FLT3amp
2295	0.286746	0.583539	available	22	130	GNAS_AMP	ORR	FOLFIRI.Cetuximab	0.882052	GNASamp
2345	0.0726736	0.887119	available	20	132	IRS2_AMP	ORR	FOLFIRI.Cetuximab	0.960229	IRS2amp
2455	-0.46202	0.578189	available	11	141	MYC_AMP	ORR	FOLFIRI.Cetuximab	0.882052	MYCamp
2556	-0.798064	0.177658	available	24	128	SRC_AMP	ORR	FOLFIRI.Cetuximab	0.405337	SRCamp
2566	-0.477383	0.38694	available	25	127	TOP1_AMP	ORR	FOLFIRI.Cetuximab	0.714281	TOP1amp
2595	0.157859	0.790017	available	18	134	ZNF217_AMP	ORR	FOLFIRI.Cetuximab	0.960229	ZNF217amp
2764	0.994228	0.122043	available	11	141	OTHER_SV	ORR	FOLFIRI.Cetuximab	0.368075	OTHERmut
2794	1.22955	0.124882	available	139	13	ATM_SV_or_TP53_SV_or_KRAS_SV_or_KRAS_AMP	ORR	FOLFIRI.Cetuximab	0.368075	KRASalt/ATMmut/TP53mut
28013	-0.0957141	0.801829	available	57	95	ERBB2_SV_or_BRAF_SV_or_ERBB2_AMP_or_BRAF_AMP_or_SRC_AMP	ORR	FOLFIRI.Cetuximab	0.960229	ERBB2alt/BRAFalt/SRCamp
2812	1.77014	0.102281	available	142	10	NF1_SV_or_TP53_SV_or_KRAS_SV_or_BRAF_SV_or_KRAS_AMP_or_BRAF_AMP	ORR	FOLFIRI.Cetuximab	0.336925	KRASalt/BRAFalt/NF1mut/TP53mut
2864	17.0072	0.987694	available	140	12	ARID1A_SV_or_TP53_SV_or_KRAS_SV_or_KRAS_AMP	ORR	FOLFIRI.Cetuximab	0.9884	KRASalt/ARID1Amut/TP53mut
28710	0.053898	0.891641	available	47	105	PIK3CA_SV_or_AURKA_AMP	ORR	FOLFIRI.Cetuximab	0.960229	PIK3CAmut/AURKAamp
28813	0.511715	0.171477	available	55	97	PTEN_SV_or_ERBB2_SV_or_GNAS_SV_or_ERBB2_AMP_or_GNAS_AMP	ORR	FOLFIRI.Cetuximab	0.405337	ERBB2alt/GNASalt/PTENmut
29021	0.393005	0.279034	available	74	78	GNAS_SV_or_PIK3CA_SV_or_PTEN_SV_or_ERBB2_SV_or_GNAS_AMP_or_ERBB2_AMP	ORR	FOLFIRI.Cetuximab	0.578737	GNASalt/ERBB2alt/PIK3CAmut/PTENmut
2917	-0.715166	0.155329	available	33	119	ATM_SV_or_CCND2_AMP_or_SRC_AMP	ORR	FOLFIRI.Cetuximab	0.405337	ATMmut/CCND2amp/SRCamp
29410	0.16049	0.671626	available	51	101	FLT3_SV_or_ERBB2_SV_or_PTEN_SV_or_FLT3_AMP_or_ERBB2_AMP	ORR	FOLFIRI.Cetuximab	0.960229	FLT3alt/ERBB2alt/PTENmut
29510	0.110778	0.780895	available	44	108	PIK3CA_SV_or_BCL2L1_AMP	ORR	FOLFIRI.Cetuximab	0.960229	PIK3CAmut/BCL2L1amp
29710	-0.398383	0.367089	available	39	113	FBXW7_SV_or_SRC_AMP_or_CCND2_AMP	ORR	FOLFIRI.Cetuximab	0.708862	FBXW7mut/SRCamp/CCND2amp
29810	0.56529	0.188192	available	32	120	ARID1A_SV_or_SMAD2_SV_or_CUL4A_AMP	ORR	FOLFIRI.Cetuximab	0.405337	ARID1Amut/SMAD2mut/CUL4Aamp
29910	0.537529	0.185054	available	40	112	SMAD4_SV_or_AURKA_AMP	ORR	FOLFIRI.Cetuximab	0.405337	SMAD4mut/AURKAamp
30013	-0.120792	0.7531	available	52	100	ERBB2_SV_or_PTEN_SV_or_FGF14_AMP_or_ERBB2_AMP_or_LYN_AMP	ORR	FOLFIRI.Cetuximab	0.960229	ERBB2alt/PTENmut/FGF14amp/LYNamp
30210	0.702639	0.0958237	available	37	115	SMAD2_SV_or_ARID1A_SV_or_CDK8_AMP	ORR	FOLFIRI.Cetuximab	0.335383	SMAD2mut/ARID1Amut/CDK8amp
3044	-0.386223	0.459345	available	24	128	SOX9_SV_or_MYC_SV_or_MYC_AMP	ORR	FOLFIRI.Cetuximab	0.779495	MYCalt/SOX9mut
3104	16.8716	0.9884	available	141	11	SPTA1_SV_or_TP53_SV_or_KRAS_SV_or_NRAS_SV_or_KRAS_AMP_or_NRAS_AMP	ORR	FOLFIRI.Cetuximab	0.9884	KRASalt/NRASalt/SPTA1mut/TP53mut
3114	17.0184	0.988174	available	141	11	ARID1A_SV_or_TP53_SV_or_KRAS_SV_or_NRAS_SV_or_KRAS_AMP_or_NRAS_AMP	ORR	FOLFIRI.Cetuximab	0.9884	KRASalt/NRASalt/ARID1Amut/TP53mut
9621	1.63257	7.32476e-05	available	38	114	KRAS_SV	ORR	FOLFIRI.Cetuximab	0.00119468	KRASmut
1725	1.22865	0.0222734	available	18	134	SMAD4_SV	ORR	FOLFIRI.Cetuximab	0.0959468	SMAD4mut
27713	1.50164	9.44155e-05	available	53	99	BRAF_SV_or_KRAS_SV_or_BRAF_AMP_or_KRAS_AMP	ORR	FOLFIRI.Cetuximab	0.00119468	BRAFalt/KRASalt
27820	0.991658	0.00782919	available	72	80	BRAF_SV_or_KRAS_SV_or_SRC_AMP_or_BRAF_AMP_or_KRAS_AMP	ORR	FOLFIRI.Cetuximab	0.0438435	BRAFalt/KRASalt/SRCamp
28319	0.877239	0.0185415	available	71	81	NRAS_SV_or_KRAS_SV_or_NRAS_AMP_or_KRAS_AMP_or_SRC_AMP	ORR	FOLFIRI.Cetuximab	0.0865268	NRASalt/KRASalt/SRCamp
2844	1.88145	0.0768317	available	139	13	SPTA1_SV_or_TP53_SV_or_KRAS_SV_or_KRAS_AMP	ORR	FOLFIRI.Cetuximab	0.286839	KRASalt/SPTA1mut/TP53mut
29320	1.57989	7.97049e-05	available	73	79	KRAS_SV_or_BRAF_SV_or_NF1_SV_or_IRS2_AMP_or_KRAS_AMP_or_BRAF_AMP	ORR	FOLFIRI.Cetuximab	0.00119468	KRASalt/BRAFalt/NF1mut/IRS2amp
29610	1.50622	0.000106668	available	53	99	MYC_SV_or_KRAS_SV_or_ATM_SV_or_MYC_AMP_or_KRAS_AMP	ORR	FOLFIRI.Cetuximab	0.00119468	MYCalt/KRASalt/ATMmut
30613	1.36143	0.000351262	available	64	88	BRAF_SV_or_KRAS_SV_or_NRAS_SV_or_BRAF_AMP_or_KRAS_AMP_or_NRAS_AMP	ORR	FOLFIRI.Cetuximab	0.00327845	BRAFalt/KRASalt/NRASalt
30724	0.977032	0.0108573	available	82	70	BRAF_SV_or_KRAS_SV_or_NRAS_SV_or_SRC_AMP_or_BRAF_AMP_or_KRAS_AMP_or_NRAS_AMP	ORR	FOLFIRI.Cetuximab	0.0552736	BRAFalt/KRASalt/NRASalt/SRCamp
3084	1.89689	0.0751193	available	140	12	ATM_SV_or_TP53_SV_or_KRAS_SV_or_NRAS_SV_or_KRAS_AMP_or_NRAS_AMP	ORR	FOLFIRI.Cetuximab	0.286839	KRASalt/NRASalt/ATMmut/TP53mut
3127	1.2973	0.000663935	available	56	96	KRAS_SV_or_NRAS_SV_or_LYN_AMP_or_KRAS_AMP_or_NRAS_AMP	ORR	FOLFIRI.Cetuximab	0.00449152	KRASalt/NRASalt/LYNamp
31323	1.63718	8.74255e-05	available	79	73	KRAS_SV_or_BRAF_SV_or_NF1_SV_or_NRAS_SV_or_IRS2_AMP_or_KRAS_AMP_or_BRAF_AMP_or_NRAS_AMP	ORR	FOLFIRI.Cetuximab	0.00119468	KRASalt/BRAFalt/NRASalt/NF1mut/IRS2amp
31416	1.30123	0.000636852	available	63	89	MYC_SV_or_KRAS_SV_or_ATM_SV_or_NRAS_SV_or_MYC_AMP_or_KRAS_AMP_or_NRAS_AMP	ORR	FOLFIRI.Cetuximab	0.00449152	MYCalt/KRASalt/NRASalt/ATMmut
3155	1.29603	0.000721851	available	51	101	KRAS_SV_or_NRAS_SV_or_KRAS_AMP_or_NRAS_AMP	ORR	FOLFIRI.Cetuximab	0.00449152	KRASalt/NRASalt
616	-0.313117	0.426491	available	145	33	APC_SV	ORR	FOLFIRI.Bevacizumab	0.657996	APCmut
85	-1.13956	0.158234	available	11	167	ARID1A_SV	ORR	FOLFIRI.Bevacizumab	0.419319	ARID1Amut
123	0.982387	0.13874	available	11	167	ATM_SV	ORR	FOLFIRI.Bevacizumab	0.408511	ATMmut
2014	0.317204	0.477823	available	24	154	BRAF_SV	ORR	FOLFIRI.Bevacizumab	0.657996	BRAFmut
686	0.11782	0.828917	available	15	163	FBXW7_SV	ORR	FOLFIRI.Bevacizumab	0.911717	FBXW7mut
13120	0.176043	0.665181	available	31	147	PIK3CA_SV	ORR	FOLFIRI.Bevacizumab	0.750098	PIK3CAmut
1494	-0.0538615	0.936449	available	10	168	PTEN_SV	ORR	FOLFIRI.Bevacizumab	0.969072	PTENmut
1796	0.038226	0.95044	available	13	165	SOX9_SV	ORR	FOLFIRI.Bevacizumab	0.969072	SOX9mut
1986	-1.01835	0.0859279	available	19	159	ARFRP1_AMP	ORR	FOLFIRI.Bevacizumab	0.303612	ARFRP1amp
1996	-0.527304	0.310869	available	21	157	AURKA_AMP	ORR	FOLFIRI.Bevacizumab	0.618177	AURKAamp
2007	-0.878194	0.0811418	available	26	152	BCL2L1_AMP	ORR	FOLFIRI.Bevacizumab	0.303612	BCL2L1amp
2107	0.0221225	0.969072	available	14	164	CDK8_AMP	ORR	FOLFIRI.Bevacizumab	0.969072	CDK8amp
2116	-0.726666	0.302168	available	11	167	CUL4A_AMP	ORR	FOLFIRI.Bevacizumab	0.618177	CUL4Aamp
2267	-0.0322369	0.950853	available	18	160	FLT3_AMP	ORR	FOLFIRI.Bevacizumab	0.969072	FLT3amp
2296	-0.424929	0.389646	available	22	156	GNAS_AMP	ORR	FOLFIRI.Bevacizumab	0.657996	GNASamp
2346	-0.434201	0.499615	available	12	166	IRS2_AMP	ORR	FOLFIRI.Bevacizumab	0.657996	IRS2amp
2596	-0.784385	0.151881	available	22	156	ZNF217_AMP	ORR	FOLFIRI.Bevacizumab	0.419319	ZNF217amp
2765	0.772912	0.211013	available	13	165	OTHER_SV	ORR	FOLFIRI.Bevacizumab	0.465987	OTHERmut
27823	0.487886	0.129728	available	101	77	BRAF_SV_or_KRAS_SV_or_SRC_AMP_or_BRAF_AMP_or_KRAS_AMP	ORR	FOLFIRI.Bevacizumab	0.404447	BRAFalt/KRASalt/SRCamp
2795	-0.877939	0.195652	available	167	11	ATM_SV_or_TP53_SV_or_KRAS_SV_or_KRAS_AMP	ORR	FOLFIRI.Bevacizumab	0.462282	KRASalt/ATMmut/TP53mut
28014	-0.198642	0.546721	available	62	116	ERBB2_SV_or_BRAF_SV_or_ERBB2_AMP_or_BRAF_AMP_or_SRC_AMP	ORR	FOLFIRI.Bevacizumab	0.65855	ERBB2alt/BRAFalt/SRCamp
28320	0.207262	0.511819	available	84	94	NRAS_SV_or_KRAS_SV_or_NRAS_AMP_or_KRAS_AMP_or_SRC_AMP	ORR	FOLFIRI.Bevacizumab	0.657996	NRASalt/KRASalt/SRCamp
2845	-0.552581	0.34937	available	164	14	SPTA1_SV_or_TP53_SV_or_KRAS_SV_or_KRAS_AMP	ORR	FOLFIRI.Bevacizumab	0.638504	KRASalt/SPTA1mut/TP53mut
2865	-0.388848	0.525083	available	165	13	ARID1A_SV_or_TP53_SV_or_KRAS_SV_or_KRAS_AMP	ORR	FOLFIRI.Bevacizumab	0.657996	KRASalt/ARID1Amut/TP53mut
28711	-0.0685287	0.842909	available	51	127	PIK3CA_SV_or_AURKA_AMP	ORR	FOLFIRI.Bevacizumab	0.911717	PIK3CAmut/AURKAamp
28814	0.238118	0.504569	available	45	133	PTEN_SV_or_ERBB2_SV_or_GNAS_SV_or_ERBB2_AMP_or_GNAS_AMP	ORR	FOLFIRI.Bevacizumab	0.657996	ERBB2alt/GNASalt/PTENmut
29022	0.319032	0.31492	available	71	107	GNAS_SV_or_PIK3CA_SV_or_PTEN_SV_or_ERBB2_SV_or_GNAS_AMP_or_ERBB2_AMP	ORR	FOLFIRI.Bevacizumab	0.618177	GNASalt/ERBB2alt/PIK3CAmut/PTENmut
2918	-0.273294	0.443894	available	48	130	ATM_SV_or_CCND2_AMP_or_SRC_AMP	ORR	FOLFIRI.Bevacizumab	0.657996	ATMmut/CCND2amp/SRCamp
2922	-0.262778	0.502601	available	38	140	ATM_SV_or_TOP1_AMP	ORR	FOLFIRI.Bevacizumab	0.657996	ATMmut/TOP1amp
29411	0.326727	0.384084	available	40	138	FLT3_SV_or_ERBB2_SV_or_PTEN_SV_or_FLT3_AMP_or_ERBB2_AMP	ORR	FOLFIRI.Bevacizumab	0.657996	FLT3alt/ERBB2alt/PTENmut
29511	-0.263009	0.439846	available	55	123	PIK3CA_SV_or_BCL2L1_AMP	ORR	FOLFIRI.Bevacizumab	0.657996	PIK3CAmut/BCL2L1amp
29711	-0.452971	0.199895	available	51	127	FBXW7_SV_or_SRC_AMP_or_CCND2_AMP	ORR	FOLFIRI.Bevacizumab	0.462282	FBXW7mut/SRCamp/CCND2amp
29811	-0.711733	0.117789	available	29	149	ARID1A_SV_or_SMAD2_SV_or_CUL4A_AMP	ORR	FOLFIRI.Bevacizumab	0.390176	ARID1Amut/SMAD2mut/CUL4Aamp
29911	0.282089	0.458095	available	38	140	SMAD4_SV_or_AURKA_AMP	ORR	FOLFIRI.Bevacizumab	0.657996	SMAD4mut/AURKAamp
30014	0.19646	0.629614	available	32	146	ERBB2_SV_or_PTEN_SV_or_FGF14_AMP_or_ERBB2_AMP_or_LYN_AMP	ORR	FOLFIRI.Bevacizumab	0.741545	ERBB2alt/PTENmut/FGF14amp/LYNamp
30211	-0.342722	0.409327	available	32	146	SMAD2_SV_or_ARID1A_SV_or_CDK8_AMP	ORR	FOLFIRI.Bevacizumab	0.657996	SMAD2mut/ARID1Amut/CDK8amp
3045	-0.222037	0.663545	available	23	155	SOX9_SV_or_MYC_SV_or_MYC_AMP	ORR	FOLFIRI.Bevacizumab	0.750098	MYCalt/SOX9mut
30725	0.415178	0.200613	available	105	73	BRAF_SV_or_KRAS_SV_or_NRAS_SV_or_SRC_AMP_or_BRAF_AMP_or_KRAS_AMP_or_NRAS_AMP	ORR	FOLFIRI.Bevacizumab	0.462282	BRAFalt/KRASalt/NRASalt/SRCamp
3105	-0.605381	0.344966	available	166	12	SPTA1_SV_or_TP53_SV_or_KRAS_SV_or_NRAS_SV_or_KRAS_AMP_or_NRAS_AMP	ORR	FOLFIRI.Bevacizumab	0.638504	KRASalt/NRASalt/SPTA1mut/TP53mut
3115	-0.41621	0.533846	available	167	11	ARID1A_SV_or_TP53_SV_or_KRAS_SV_or_NRAS_SV_or_KRAS_AMP_or_NRAS_AMP	ORR	FOLFIRI.Bevacizumab	0.657996	KRASalt/NRASalt/ARID1Amut/TP53mut
9622	0.876652	0.0117457	available	52	126	KRAS_SV	ORR	FOLFIRI.Bevacizumab	0.0889315	KRASmut
1726	1.048	0.0511972	available	18	160	SMAD4_SV	ORR	FOLFIRI.Bevacizumab	0.233433	SMAD4mut
18722	-1.05399	0.0177293	available	150	28	TP53_SV	ORR	FOLFIRI.Bevacizumab	0.102954	TP53mut
2557	-1.23651	0.0194252	available	28	150	SRC_AMP	ORR	FOLFIRI.Bevacizumab	0.102954	SRCamp
2567	-0.903128	0.0716932	available	27	151	TOP1_AMP	ORR	FOLFIRI.Bevacizumab	0.292288	TOP1amp
27714	1.08405	0.000923204	available	77	101	BRAF_SV_or_KRAS_SV_or_BRAF_AMP_or_KRAS_AMP	ORR	FOLFIRI.Bevacizumab	0.0240438	BRAFalt/KRASalt
2822	-1.04569	0.0528527	available	160	18	PIK3CA_SV_or_TP53_SV	ORR	FOLFIRI.Bevacizumab	0.233433	PIK3CAmut/TP53mut
29323	1.07303	0.000952208	available	87	91	KRAS_SV_or_BRAF_SV_or_NF1_SV_or_IRS2_AMP_or_KRAS_AMP_or_BRAF_AMP	ORR	FOLFIRI.Bevacizumab	0.0240438	KRASalt/BRAFalt/NF1mut/IRS2amp
29611	0.841874	0.00901087	available	72	106	MYC_SV_or_KRAS_SV_or_ATM_SV_or_MYC_AMP_or_KRAS_AMP	ORR	FOLFIRI.Bevacizumab	0.079596	MYCalt/KRASalt/ATMmut
30614	0.999759	0.00215536	available	81	97	BRAF_SV_or_KRAS_SV_or_NRAS_SV_or_BRAF_AMP_or_KRAS_AMP_or_NRAS_AMP	ORR	FOLFIRI.Bevacizumab	0.0285585	BRAFalt/KRASalt/NRASalt
3128	0.885773	0.00711949	available	64	114	KRAS_SV_or_NRAS_SV_or_LYN_AMP_or_KRAS_AMP_or_NRAS_AMP	ORR	FOLFIRI.Bevacizumab	0.0754666	KRASalt/NRASalt/LYNamp
31324	1.04324	0.00136097	available	90	88	KRAS_SV_or_BRAF_SV_or_NF1_SV_or_NRAS_SV_or_IRS2_AMP_or_KRAS_AMP_or_BRAF_AMP_or_NRAS_AMP	ORR	FOLFIRI.Bevacizumab	0.0240438	KRASalt/BRAFalt/NRASalt/NF1mut/IRS2amp
31417	0.75228	0.0178594	available	78	100	MYC_SV_or_KRAS_SV_or_ATM_SV_or_NRAS_SV_or_MYC_AMP_or_KRAS_AMP_or_NRAS_AMP	ORR	FOLFIRI.Bevacizumab	0.102954	MYCalt/KRASalt/NRASalt/ATMmut

## Sheet: Fig. 4,S13,S14
	effectsize	P.Value	strat	npos	nneg	gene	survival	treatment	fdr	hazard	lower	upper	strat_variable
1	0.522771	0.13361	right-sided	20	25	KRASmut	OS	FOLFIRI.Cetuximab	0.323524	1.68669	3.33956	0.851891	not significant
2	0.184107	0.589401	right-sided	31	14	KRASalt/BRAFalt/NF1mut/IRS2amp	OS	FOLFIRI.Cetuximab	0.689724	1.20214	2.34598	0.616013	not significant
3	0.0438956	0.895407	right-sided	31	14	BRAFalt/KRASalt/NRASalt/SRCamp	OS	FOLFIRI.Cetuximab	0.929196	1.04487	2.01036	0.543067	not significant
4	0.184107	0.589401	right-sided	31	14	KRASalt/BRAFalt/NRASalt/NF1mut/IRS2amp	OS	FOLFIRI.Cetuximab	0.689724	1.20214	2.34598	0.616013	not significant
5	1.20607	0.000424041	left-sided	11	123	BRAFmut	OS	FOLFIRI.Cetuximab	0.00291528	3.34033	6.53214	1.70814	left-sided
6	0.497009	0.032741	left-sided	26	108	KRASmut	OS	FOLFIRI.Cetuximab	0.12005	1.6438	2.59405	1.04164	not significant
7	1.34415	1.84252e-05	left-sided	14	120	NRASmut	OS	FOLFIRI.Cetuximab	0.000337795	3.83492	7.09384	2.07315	left-sided
8	0.809027	0.00594361	left-sided	16	118	SOX9mut	OS	FOLFIRI.Cetuximab	0.0326898	2.24572	3.99662	1.26188	left-sided
9	-0.729655	0.0224164	left-sided	19	115	ARFRP1amp	OS	FOLFIRI.Cetuximab	0.0880645	0.482075	0.901849	0.257689	left-sided
10	-0.561699	0.0502911	left-sided	22	112	AURKAamp	OS	FOLFIRI.Cetuximab	0.153667	0.570239	1.00071	0.324941	not significant
11	-0.686847	0.0169459	left-sided	23	111	SRCamp	OS	FOLFIRI.Cetuximab	0.0788696	0.50316	0.884188	0.286331	left-sided
12	-0.66679	0.0172079	left-sided	24	110	TOP1amp	OS	FOLFIRI.Cetuximab	0.0788696	0.513354	0.888524	0.296595	left-sided
13	0.704826	0.00059257	left-sided	38	96	BRAFalt/KRASalt	OS	FOLFIRI.Cetuximab	0.00362126	2.0235	3.02524	1.35346	left-sided
14	0.184629	0.340023	left-sided	61	73	NRASalt/KRASalt/SRCamp	OS	FOLFIRI.Cetuximab	0.566705	1.20277	1.75751	0.823133	not significant
15	0.750571	0.000114504	left-sided	58	76	KRASalt/BRAFalt/NF1mut/IRS2amp	OS	FOLFIRI.Cetuximab	0.00125954	2.11821	3.1016	1.44661	left-sided
16	0.474781	0.018713	left-sided	41	93	MYCalt/KRASalt/ATMmut	OS	FOLFIRI.Cetuximab	0.0791706	1.60766	2.38825	1.08221	left-sided
17	0.965602	8.59675e-07	left-sided	51	83	BRAFalt/KRASalt/NRASalt	OS	FOLFIRI.Cetuximab	4.72821e-05	2.62637	3.85805	1.7879	left-sided
18	0.391052	0.0424357	left-sided	70	64	BRAFalt/KRASalt/NRASalt/SRCamp	OS	FOLFIRI.Cetuximab	0.145873	1.47854	2.15708	1.01344	not significant
19	0.699153	0.000416945	left-sided	46	88	KRASalt/NRASalt/LYNamp	OS	FOLFIRI.Cetuximab	0.00291528	2.01205	2.96667	1.3646	left-sided
20	0.932238	2.24777e-06	left-sided	65	69	KRASalt/BRAFalt/NRASalt/NF1mut/IRS2amp	OS	FOLFIRI.Cetuximab	6.18138e-05	2.54019	3.73799	1.72621	left-sided
21	0.733554	0.000158337	left-sided	52	82	MYCalt/KRASalt/NRASalt/ATMmut	OS	FOLFIRI.Cetuximab	0.00145142	2.08247	3.04697	1.42327	left-sided
22	0.817709	7.57231e-05	left-sided	40	94	KRASalt/NRASalt	OS	FOLFIRI.Cetuximab	0.00104119	2.2653	3.39627	1.51095	left-sided
23	0.448927	0.19797	right-sided	16	39	BRAFmut	OS	FOLFIRI.Bevacizumab	0.521684	1.56663	3.10311	0.790926	not significant
24	0.0727115	0.82415	right-sided	17	38	KRASmut	OS	FOLFIRI.Bevacizumab	0.947662	1.07542	2.04225	0.566302	not significant
25	0.39769	0.181924	right-sided	33	22	BRAFalt/KRASalt	OS	FOLFIRI.Bevacizumab	0.521684	1.48838	2.66877	0.830077	not significant
26	0.481252	0.123549	right-sided	37	18	KRASalt/BRAFalt/NF1mut/IRS2amp	OS	FOLFIRI.Bevacizumab	0.521684	1.6181	2.98538	0.877024	not significant
27	0.393893	0.198851	right-sided	35	20	BRAFalt/KRASalt/NRASalt	OS	FOLFIRI.Bevacizumab	0.521684	1.48274	2.70408	0.813039	not significant
28	0.400688	0.210443	right-sided	37	18	BRAFalt/KRASalt/NRASalt/SRCamp	OS	FOLFIRI.Bevacizumab	0.521684	1.49285	2.79484	0.797398	not significant
29	0.505555	0.113829	right-sided	38	17	KRASalt/BRAFalt/NRASalt/NF1mut/IRS2amp	OS	FOLFIRI.Bevacizumab	0.521684	1.6579	3.10249	0.885949	not significant
30	0.398289	0.209008	right-sided	29	26	MYCalt/KRASalt/NRASalt/ATMmut	OS	FOLFIRI.Bevacizumab	0.521684	1.48927	2.77226	0.800046	not significant
31	0.437384	0.243458	left-sided	10	129	BRAFmut	OS	FOLFIRI.Bevacizumab	0.521684	1.54865	3.22958	0.74261	not significant
32	0.31164	0.125521	left-sided	39	100	KRASmut	OS	FOLFIRI.Bevacizumab	0.521684	1.36566	2.03468	0.916626	not significant
33	-0.0517073	0.887494	left-sided	10	129	SOX9mut	OS	FOLFIRI.Bevacizumab	0.947662	0.949607	1.94378	0.463918	not significant
34	0.0545227	0.85194	left-sided	16	123	ARFRP1amp	OS	FOLFIRI.Bevacizumab	0.947662	1.05604	1.87212	0.595695	not significant
35	0.0236033	0.929782	left-sided	19	120	AURKAamp	OS	FOLFIRI.Bevacizumab	0.947662	1.02388	1.73081	0.605692	not significant
36	-0.327714	0.17395	left-sided	27	112	SRCamp	OS	FOLFIRI.Bevacizumab	0.521684	0.720569	1.1557	0.44927	not significant
37	-0.172162	0.4951	left-sided	25	114	TOP1amp	OS	FOLFIRI.Bevacizumab	0.792383	0.841843	1.3805	0.513364	not significant
38	0.405381	0.0374141	left-sided	50	89	BRAFalt/KRASalt	OS	FOLFIRI.Bevacizumab	0.521684	1.49987	2.19711	1.0239	not significant
39	0.016886	0.927733	left-sided	67	72	NRASalt/KRASalt/SRCamp	OS	FOLFIRI.Bevacizumab	0.947662	1.01703	1.46491	0.706085	not significant
40	-0.297161	0.143073	left-sided	39	100	ATMmut/CCND2amp/SRCamp	OS	FOLFIRI.Bevacizumab	0.521684	0.742924	1.10578	0.499138	not significant
41	0.334189	0.0761288	left-sided	59	80	KRASalt/BRAFalt/NF1mut/IRS2amp	OS	FOLFIRI.Bevacizumab	0.521684	1.39681	2.0208	0.965495	not significant
42	0.147825	0.434367	left-sided	51	88	MYCalt/KRASalt/ATMmut	OS	FOLFIRI.Bevacizumab	0.742628	1.15931	1.67942	0.800276	not significant
43	0.317862	0.0984825	left-sided	53	86	BRAFalt/KRASalt/NRASalt	OS	FOLFIRI.Bevacizumab	0.521684	1.37419	2.00355	0.942521	not significant
44	0.0908556	0.628825	left-sided	76	63	BRAFalt/KRASalt/NRASalt/SRCamp	OS	FOLFIRI.Bevacizumab	0.836125	1.09511	1.58288	0.757648	not significant
45	0.265719	0.159799	left-sided	62	77	KRASalt/BRAFalt/NRASalt/NF1mut/IRS2amp	OS	FOLFIRI.Bevacizumab	0.521684	1.30437	1.88928	0.900541	not significant
46	0.0996497	0.600406	left-sided	55	84	MYCalt/KRASalt/NRASalt/ATMmut	OS	FOLFIRI.Bevacizumab	0.836125	1.10478	1.60401	0.760933	not significant
47	0.26792	0.545496	1	12	13	BRAFmut	OS	FOLFIRI.Cetuximab	0.657357	1.30724	3.11603	0.548416	not significant
48	-1.13727	0.0112672	2	12	41	ARFRP1amp	OS	FOLFIRI.Cetuximab	0.0544583	0.320693	0.772801	0.13308	2
49	-0.880493	0.0299927	2	14	39	AURKAamp	OS	FOLFIRI.Cetuximab	0.108724	0.414579	0.918244	0.187178	not significant
50	-0.99969	0.00937479	2	16	37	SRCamp	OS	FOLFIRI.Cetuximab	0.0543738	0.367993	0.782287	0.173107	2
51	-1.08566	0.00712932	2	15	38	TOP1amp	OS	FOLFIRI.Cetuximab	0.0516876	0.33768	0.744641	0.153131	2
52	-0.174402	0.589355	2	27	26	NRASalt/KRASalt/SRCamp	OS	FOLFIRI.Cetuximab	0.657357	0.839959	1.58228	0.445894	not significant
53	-0.174402	0.589355	2	27	26	BRAFalt/KRASalt/NRASalt/SRCamp	OS	FOLFIRI.Cetuximab	0.657357	0.839959	1.58228	0.445894	not significant
54	0.575139	0.0772767	2	21	32	KRASalt/BRAFalt/NRASalt/NF1mut/IRS2amp	OS	FOLFIRI.Cetuximab	0.224102	1.77738	3.3642	0.939026	not significant
55	0.955917	0.00156632	4	21	41	KRASmut	OS	FOLFIRI.Cetuximab	0.0230313	2.60105	4.70404	1.43823	4
56	0.228994	0.543004	4	10	52	SRCamp	OS	FOLFIRI.Cetuximab	0.657357	1.25734	2.62965	0.60118	not significant
57	0.11663	0.76328	4	11	51	TOP1amp	OS	FOLFIRI.Cetuximab	0.765373	1.1237	2.40037	0.526048	not significant
58	0.885653	0.00158837	4	32	30	NRASalt/KRASalt/SRCamp	OS	FOLFIRI.Cetuximab	0.0230313	2.42457	4.20097	1.39933	4
59	0.842077	0.00330445	4	33	29	BRAFalt/KRASalt/NRASalt/SRCamp	OS	FOLFIRI.Cetuximab	0.031943	2.32118	4.07085	1.32353	4
60	0.667299	0.130036	1	14	14	BRAFmut	OS	FOLFIRI.Bevacizumab	0.539454	1.94897	4.62363	0.821533	not significant
61	-1.10256	0.0349672	1	11	17	KRASmut	OS	FOLFIRI.Bevacizumab	0.209803	0.332021	0.925162	0.119155	not significant
62	0.847522	0.00383367	2	18	68	KRASmut	OS	FOLFIRI.Bevacizumab	0.11501	2.33386	4.14539	1.31396	not significant
63	0.220923	0.43988	2	18	68	ARFRP1amp	OS	FOLFIRI.Bevacizumab	0.80762	1.24723	2.18479	0.712004	not significant
64	0.0523615	0.850639	2	19	67	AURKAamp	OS	FOLFIRI.Bevacizumab	0.879971	1.05376	1.81733	0.611008	not significant
65	-0.327136	0.209527	2	26	60	SRCamp	OS	FOLFIRI.Bevacizumab	0.571439	0.720986	1.20179	0.432538	not significant
66	-0.21615	0.426094	2	24	62	TOP1amp	OS	FOLFIRI.Bevacizumab	0.80762	0.805614	1.37182	0.473103	not significant
67	0.153404	0.52693	2	46	40	NRASalt/KRASalt/SRCamp	OS	FOLFIRI.Bevacizumab	0.80762	1.1658	1.87501	0.724837	not significant
68	0.70291	0.0082897	2	28	58	KRASalt/BRAFalt/NF1mut/IRS2amp	OS	FOLFIRI.Bevacizumab	0.124345	2.01962	3.40331	1.1985	not significant
69	0.0843119	0.72947	2	49	37	BRAFalt/KRASalt/NRASalt/SRCamp	OS	FOLFIRI.Bevacizumab	0.879971	1.08797	1.75443	0.674679	not significant
70	0.543519	0.034464	2	32	54	KRASalt/BRAFalt/NRASalt/NF1mut/IRS2amp	OS	FOLFIRI.Bevacizumab	0.209803	1.72206	2.84992	1.04055	not significant
71	0.320255	0.206249	2	30	56	MYCalt/KRASalt/NRASalt/ATMmut	OS	FOLFIRI.Bevacizumab	0.571439	1.37748	2.26339	0.838321	not significant
72	-0.232592	0.460557	4	16	37	KRASmut	OS	FOLFIRI.Bevacizumab	0.80762	0.792477	1.46988	0.427261	not significant
73	-0.180035	0.538413	4	29	24	KRASalt/BRAFalt/NF1mut/IRS2amp	OS	FOLFIRI.Bevacizumab	0.80762	0.835241	1.4822	0.470671	not significant
74	-0.0995261	0.738827	4	26	27	BRAFalt/KRASalt/NRASalt/SRCamp	OS	FOLFIRI.Bevacizumab	0.879971	0.905266	1.62506	0.504292	not significant
75	-0.180035	0.538413	4	29	24	KRASalt/BRAFalt/NRASalt/NF1mut/IRS2amp	OS	FOLFIRI.Bevacizumab	0.80762	0.835241	1.4822	0.470671	not significant
76	0.833352	0.00187327	available	19	160	BRAFmut	OS	FOLFIRI.Cetuximab	0.011864	2.30102	3.89076	1.36083	available
77	0.464426	0.0100174	available	46	133	KRASmut	OS	FOLFIRI.Cetuximab	0.0439225	1.5911	2.26572	1.11735	available
78	0.925537	0.00116537	available	16	163	NRASmut	OS	FOLFIRI.Cetuximab	0.00830326	2.52322	4.41132	1.44325	available
79	0.491799	0.0560281	available	20	159	SOX9mut	OS	FOLFIRI.Cetuximab	0.168084	1.63526	2.7081	0.98743	not significant
80	-0.58915	0.0267428	available	25	154	ARFRP1amp	OS	FOLFIRI.Cetuximab	0.0849632	0.554799	0.93436	0.329425	available
81	-0.61304	0.0152927	available	28	151	AURKAamp	OS	FOLFIRI.Cetuximab	0.0581122	0.541702	0.889019	0.330073	available
82	-0.718368	0.00453718	available	29	150	SRCamp	OS	FOLFIRI.Cetuximab	0.0230827	0.487547	0.800688	0.296873	available
83	-0.700218	0.00485952	available	30	149	TOP1amp	OS	FOLFIRI.Cetuximab	0.0230827	0.496477	0.808242	0.30497	available
84	0.639375	0.00013087	available	66	113	BRAFalt/KRASalt	OS	FOLFIRI.Cetuximab	0.00142793	1.8953	2.63007	1.3658	available
85	0.143414	0.380731	available	85	94	NRASalt/KRASalt/SRCamp	OS	FOLFIRI.Cetuximab	0.530592	1.15421	1.59056	0.837562	not significant
86	-0.535294	0.0142611	available	39	140	ATMmut/CCND2amp/SRCamp	OS	FOLFIRI.Cetuximab	0.0580633	0.585497	0.898369	0.381588	available
87	0.679133	4.59252e-05	available	89	90	KRASalt/BRAFalt/NF1mut/IRS2amp	OS	FOLFIRI.Cetuximab	0.000872578	1.97217	2.73393	1.42265	available
88	0.486975	0.00365848	available	65	114	MYCalt/KRASalt/ATMmut	OS	FOLFIRI.Cetuximab	0.0208534	1.62739	2.26007	1.17182	available
89	0.464806	0.0228083	available	33	146	MYCalt/SOX9mut	OS	FOLFIRI.Cetuximab	0.0812545	1.5917	2.37491	1.06679	available
90	0.827617	5.74708e-07	available	79	100	BRAFalt/KRASalt/NRASalt	OS	FOLFIRI.Cetuximab	3.27583e-05	2.28786	3.16473	1.65395	available
91	0.365686	0.0268305	available	101	78	BRAFalt/KRASalt/NRASalt/SRCamp	OS	FOLFIRI.Cetuximab	0.0849632	1.4415	1.99255	1.04285	available
92	0.598291	0.000321287	available	68	111	KRASalt/NRASalt/LYNamp	OS	FOLFIRI.Cetuximab	0.0026162	1.81901	2.51997	1.31303	available
93	0.816133	1.50641e-06	available	96	83	KRASalt/BRAFalt/NRASalt/NF1mut/IRS2amp	OS	FOLFIRI.Cetuximab	4.29327e-05	2.26174	3.15397	1.62191	available
94	0.646603	9.51832e-05	available	77	102	MYCalt/KRASalt/NRASalt/ATMmut	OS	FOLFIRI.Cetuximab	0.00135636	1.90905	2.64149	1.37969	available
95	0.642792	0.000150308	available	61	118	KRASalt/NRASalt	OS	FOLFIRI.Cetuximab	0.00142793	1.90178	2.65158	1.36401	available
96	0.422192	0.0717144	available	26	168	BRAFmut	OS	FOLFIRI.Bevacizumab	0.408423	1.5253	2.41492	0.963403	not significant
97	0.256233	0.13503	available	56	138	KRASmut	OS	FOLFIRI.Bevacizumab	0.545685	1.29205	1.80806	0.923309	not significant
98	0.0405979	0.888898	available	15	179	SOX9mut	OS	FOLFIRI.Bevacizumab	0.968197	1.04143	1.84077	0.5892	not significant
99	-0.0251304	0.921206	available	20	174	ARFRP1amp	OS	FOLFIRI.Bevacizumab	0.968197	0.975183	1.60452	0.592691	not significant
100	-0.0667968	0.782695	available	22	172	AURKAamp	OS	FOLFIRI.Bevacizumab	0.968197	0.935385	1.50362	0.581891	not significant
101	-0.40201	0.0682346	available	30	164	SRCamp	OS	FOLFIRI.Bevacizumab	0.408423	0.668974	1.03055	0.434258	not significant
102	-0.267894	0.243005	available	28	166	TOP1amp	OS	FOLFIRI.Bevacizumab	0.639668	0.764989	1.19942	0.48791	not significant
103	0.402989	0.0111932	available	83	111	BRAFalt/KRASalt	OS	FOLFIRI.Bevacizumab	0.231871	1.49629	2.04289	1.09594	not significant
104	-0.0174053	0.912311	available	90	104	NRASalt/KRASalt/SRCamp	OS	FOLFIRI.Bevacizumab	0.968197	0.982745	1.3396	0.720953	not significant
105	-0.198902	0.253988	available	50	144	ATMmut/CCND2amp/SRCamp	OS	FOLFIRI.Bevacizumab	0.639668	0.81963	1.15356	0.582368	not significant
106	0.396258	0.0122037	available	96	98	KRASalt/BRAFalt/NF1mut/IRS2amp	OS	FOLFIRI.Bevacizumab	0.231871	1.48625	2.02618	1.0902	not significant
107	0.300938	0.0547915	available	77	117	MYCalt/KRASalt/ATMmut	OS	FOLFIRI.Bevacizumab	0.408423	1.35113	1.83686	0.993839	not significant
108	0.27181	0.239702	available	26	168	MYCalt/SOX9mut	OS	FOLFIRI.Bevacizumab	0.639668	1.31234	2.06457	0.834184	not significant
109	0.365477	0.0212759	available	88	106	BRAFalt/KRASalt/NRASalt	OS	FOLFIRI.Bevacizumab	0.260183	1.4412	1.967	1.05595	not significant
110	0.114122	0.466681	available	113	81	BRAFalt/KRASalt/NRASalt/SRCamp	OS	FOLFIRI.Bevacizumab	0.785829	1.12089	1.52411	0.824342	not significant
111	0.338682	0.0373293	available	70	124	KRASalt/NRASalt/LYNamp	OS	FOLFIRI.Bevacizumab	0.354629	1.4031	1.92994	1.02007	not significant
112	0.362392	0.022823	available	100	94	KRASalt/BRAFalt/NRASalt/NF1mut/IRS2amp	OS	FOLFIRI.Bevacizumab	0.260183	1.43676	1.96288	1.05166	not significant
113	0.279423	0.073425	available	84	110	MYCalt/KRASalt/NRASalt/ATMmut	OS	FOLFIRI.Bevacizumab	0.408423	1.32237	1.79561	0.973847	not significant
114	0.366036	0.268194	right-sided	20	25	KRASmut	PFS	FOLFIRI.Cetuximab	0.592692	1.44201	2.75653	0.754347	not significant
115	0.532382	0.138117	right-sided	31	14	KRASalt/BRAFalt/NRASalt/NF1mut/IRS2amp	PFS	FOLFIRI.Cetuximab	0.446849	1.70298	3.44204	0.842568	not significant
116	0.679693	0.0371981	left-sided	11	123	BRAFmut	PFS	FOLFIRI.Cetuximab	0.309777	1.97327	3.73991	1.04115	not significant
117	0.385662	0.0910156	left-sided	26	108	KRASmut	PFS	FOLFIRI.Cetuximab	0.446849	1.47059	2.30001	0.940269	not significant
118	1.02951	0.00087287	left-sided	14	120	NRASmut	PFS	FOLFIRI.Cetuximab	0.0240039	2.7997	5.13314	1.527	left-sided
119	0.554925	0.00559335	left-sided	38	96	BRAFalt/KRASalt	PFS	FOLFIRI.Cetuximab	0.0769086	1.74181	2.57918	1.17631	left-sided
120	0.735994	0.000110691	left-sided	51	83	BRAFalt/KRASalt/NRASalt	PFS	FOLFIRI.Cetuximab	0.006088	2.08756	3.03174	1.43742	left-sided
121	0.484599	0.00757729	left-sided	65	69	KRASalt/BRAFalt/NRASalt/NF1mut/IRS2amp	PFS	FOLFIRI.Cetuximab	0.0833501	1.62352	2.31702	1.13759	left-sided
122	0.57838	0.00409449	left-sided	40	94	KRASalt/NRASalt	PFS	FOLFIRI.Cetuximab	0.0750657	1.78315	2.64654	1.20142	left-sided
123	0.614431	0.0523317	right-sided	16	39	BRAFmut	PFS	FOLFIRI.Bevacizumab	0.89467	1.8486	3.43858	0.993823	not significant
124	-0.306882	0.335895	right-sided	17	38	KRASmut	PFS	FOLFIRI.Bevacizumab	0.89467	0.735738	1.37459	0.393798	not significant
125	0.273744	0.362507	right-sided	33	22	BRAFalt/KRASalt	PFS	FOLFIRI.Bevacizumab	0.89467	1.31488	2.37014	0.729453	not significant
126	0.264005	0.397812	right-sided	35	20	BRAFalt/KRASalt/NRASalt	PFS	FOLFIRI.Bevacizumab	0.89467	1.30213	2.40121	0.706125	not significant
127	0.161233	0.612438	right-sided	38	17	KRASalt/BRAFalt/NRASalt/NF1mut/IRS2amp	PFS	FOLFIRI.Bevacizumab	0.89467	1.17496	2.19246	0.62967	not significant
128	0.27592	0.410028	left-sided	10	129	BRAFmut	PFS	FOLFIRI.Bevacizumab	0.89467	1.31774	2.54046	0.683515	not significant
129	0.083614	0.675767	left-sided	39	100	KRASmut	PFS	FOLFIRI.Bevacizumab	0.89467	1.08721	1.60872	0.734759	not significant
130	0.17587	0.34778	left-sided	50	89	BRAFalt/KRASalt	PFS	FOLFIRI.Bevacizumab	0.89467	1.19228	1.72116	0.825918	not significant
131	0.178321	0.339808	left-sided	53	86	BRAFalt/KRASalt/NRASalt	PFS	FOLFIRI.Bevacizumab	0.89467	1.19521	1.72369	0.82876	not significant
132	0.158368	0.390581	left-sided	62	77	KRASalt/BRAFalt/NRASalt/NF1mut/IRS2amp	PFS	FOLFIRI.Bevacizumab	0.89467	1.1716	1.68185	0.816147	not significant
133	0.459036	0.331606	1	12	13	BRAFmut	PFS	FOLFIRI.Cetuximab	0.542146	1.58255	3.99766	0.62648	not significant
134	0.396204	0.184909	2	21	32	KRASalt/BRAFalt/NRASalt/NF1mut/IRS2amp	PFS	FOLFIRI.Cetuximab	0.41249	1.48617	2.66959	0.827357	not significant
135	0.973341	0.00126747	4	21	41	KRASmut	PFS	FOLFIRI.Cetuximab	0.0367567	2.64677	4.78364	1.46445	4
136	2.25293	0.00030928	1	14	14	BRAFmut	PFS	FOLFIRI.Bevacizumab	0.00927839	9.51557	32.362	2.79791	1
137	-1.14691	0.0162115	1	11	17	KRASmut	PFS	FOLFIRI.Bevacizumab	0.162115	0.317616	0.809055	0.124689	not significant
138	0.434337	0.124999	2	18	68	KRASmut	PFS	FOLFIRI.Bevacizumab	0.624993	1.54394	2.68918	0.886422	not significant
139	0.188735	0.448032	2	32	54	KRASalt/BRAFalt/NRASalt/NF1mut/IRS2amp	PFS	FOLFIRI.Bevacizumab	0.721714	1.20772	1.96658	0.741687	not significant
140	-0.274175	0.384061	4	16	37	KRASmut	PFS	FOLFIRI.Bevacizumab	0.721714	0.760199	1.40943	0.410027	not significant
141	0.177934	0.541251	4	29	24	KRASalt/BRAFalt/NRASalt/NF1mut/IRS2amp	PFS	FOLFIRI.Bevacizumab	0.721714	1.19475	2.11442	0.675086	not significant
142	0.530755	0.0358259	available	19	160	BRAFmut	PFS	FOLFIRI.Cetuximab	0.204208	1.70021	2.79093	1.03576	not significant
143	0.348442	0.0466895	available	46	133	KRASmut	PFS	FOLFIRI.Cetuximab	0.241937	1.41686	1.99727	1.00512	not significant
144	0.840222	0.00272962	available	16	163	NRASmut	PFS	FOLFIRI.Cetuximab	0.0388971	2.31688	4.01393	1.33733	available
145	0.494107	0.00201008	available	66	113	BRAFalt/KRASalt	PFS	FOLFIRI.Cetuximab	0.0388971	1.63903	2.24262	1.1979	available
146	0.605864	0.000110401	available	79	100	BRAFalt/KRASalt/NRASalt	PFS	FOLFIRI.Cetuximab	0.00629284	1.83284	2.49174	1.34817	available
147	0.471734	0.00252266	available	96	83	KRASalt/BRAFalt/NRASalt/NF1mut/IRS2amp	PFS	FOLFIRI.Cetuximab	0.0388971	1.60277	2.17673	1.18015	available
148	0.460598	0.0047094	available	61	118	KRASalt/NRASalt	PFS	FOLFIRI.Cetuximab	0.0536871	1.58502	2.1815	1.15163	available
149	0.513712	0.01805	available	26	168	BRAFmut	PFS	FOLFIRI.Bevacizumab	0.514424	1.67148	2.55875	1.09189	not significant
150	0.0725243	0.663993	available	56	138	KRASmut	PFS	FOLFIRI.Bevacizumab	0.973079	1.07522	1.49144	0.775156	not significant
151	0.300205	0.0509697	available	83	111	BRAFalt/KRASalt	PFS	FOLFIRI.Bevacizumab	0.726319	1.35014	1.82517	0.998735	not significant
152	0.318384	0.0383518	available	88	106	BRAFalt/KRASalt/NRASalt	PFS	FOLFIRI.Bevacizumab	0.726319	1.3749	1.85835	1.01723	not significant
153	0.260545	0.091032	available	100	94	KRASalt/BRAFalt/NRASalt/NF1mut/IRS2amp	PFS	FOLFIRI.Bevacizumab	0.739511	1.29764	1.75543	0.959231	not significant
154	1.28795	0.0939488	right-sided	16	22	KRASmut	ORR	FOLFIRI.Cetuximab	0.216574	3.62533	0.759752	17.2991	not significant
155	1.33703	0.0976706	right-sided	24	14	BRAFalt/KRASalt/SRCamp	ORR	FOLFIRI.Cetuximab	0.216574	3.80772	0.738212	19.6403	not significant
156	-0.951195	0.197478	right-sided	17	21	ERBB2alt/GNASalt/PTENmut	ORR	FOLFIRI.Cetuximab	0.373013	0.386279	0.086197	1.73105	not significant
157	2.12631	0.0293733	right-sided	24	14	KRASalt/BRAFalt/NF1mut/IRS2amp	ORR	FOLFIRI.Cetuximab	0.097958	8.38389	1.15338	60.9423	right-sided
158	1.33703	0.0976706	right-sided	24	14	BRAFalt/KRASalt/NRASalt/SRCamp	ORR	FOLFIRI.Cetuximab	0.216574	3.80772	0.738212	19.6403	not significant
159	2.12631	0.0293733	right-sided	24	14	KRASalt/BRAFalt/NRASalt/NF1mut/IRS2amp	ORR	FOLFIRI.Cetuximab	0.097958	8.38389	1.15338	60.9423	right-sided
160	1.84148	0.000425426	left-sided	22	92	KRASmut	ORR	FOLFIRI.Cetuximab	0.0206611	6.30589	2.23858	17.7632	left-sided
161	1.51383	0.00912064	left-sided	16	98	SMAD4mut	ORR	FOLFIRI.Cetuximab	0.0465152	4.54411	1.43804	14.3591	left-sided
162	1.68793	0.0234816	left-sided	11	103	ERBB2amp	ORR	FOLFIRI.Cetuximab	0.097958	5.4083	1.23541	23.6761	left-sided
163	1.35734	0.00292272	left-sided	32	82	BRAFalt/KRASalt	ORR	FOLFIRI.Cetuximab	0.0260699	3.88583	1.57364	9.59539	left-sided
164	0.815888	0.0585685	left-sided	48	66	BRAFalt/KRASalt/SRCamp	ORR	FOLFIRI.Cetuximab	0.165944	2.26118	0.961777	5.31615	not significant
165	0.94919	0.0307319	left-sided	51	63	NRASalt/KRASalt/SRCamp	ORR	FOLFIRI.Cetuximab	0.097958	2.58362	1.0817	6.1709	left-sided
166	0.996289	0.0263976	left-sided	38	76	ERBB2alt/GNASalt/PTENmut	ORR	FOLFIRI.Cetuximab	0.097958	2.70821	1.11298	6.58991	left-sided
167	1.42744	0.00162048	left-sided	49	65	KRASalt/BRAFalt/NF1mut/IRS2amp	ORR	FOLFIRI.Cetuximab	0.0206611	4.16803	1.69896	10.2253	left-sided
168	1.50861	0.00104055	left-sided	35	79	MYCalt/KRASalt/ATMmut	ORR	FOLFIRI.Cetuximab	0.0206611	4.52045	1.81653	11.2492	left-sided
169	1.06477	0.0199677	left-sided	33	81	SMAD4mut/AURKAamp	ORR	FOLFIRI.Cetuximab	0.0925775	2.90018	1.17111	7.18212	left-sided
170	1.16929	0.00780045	left-sided	43	71	BRAFalt/KRASalt/NRASalt	ORR	FOLFIRI.Cetuximab	0.0442025	3.2197	1.34761	7.69249	left-sided
171	0.818715	0.063322	left-sided	58	56	BRAFalt/KRASalt/NRASalt/SRCamp	ORR	FOLFIRI.Cetuximab	0.16997	2.26758	0.946445	5.4329	not significant
172	1.29365	0.00357822	left-sided	39	75	KRASalt/NRASalt/LYNamp	ORR	FOLFIRI.Cetuximab	0.0260699	3.64608	1.51225	8.79082	left-sided
173	1.5039	0.00145878	left-sided	55	59	KRASalt/BRAFalt/NRASalt/NF1mut/IRS2amp	ORR	FOLFIRI.Cetuximab	0.0206611	4.49921	1.76383	11.4767	left-sided
174	1.24416	0.00482487	left-sided	44	70	MYCalt/KRASalt/NRASalt/ATMmut	ORR	FOLFIRI.Cetuximab	0.0307585	3.47003	1.4468	8.32256	left-sided
175	1.33121	0.00356927	left-sided	34	80	KRASalt/NRASalt	ORR	FOLFIRI.Cetuximab	0.0260699	3.78563	1.53089	9.36123	left-sided
176	0.433638	0.514502	right-sided	15	35	KRASmut	ORR	FOLFIRI.Bevacizumab	0.686003	1.54286	0.404365	5.88681	not significant
177	1.55435	0.0186011	right-sided	30	20	BRAFalt/KRASalt	ORR	FOLFIRI.Bevacizumab	0.12755	4.73199	1.25221	17.8818	not significant
178	1.68259	0.0159442	right-sided	32	18	BRAFalt/KRASalt/SRCamp	ORR	FOLFIRI.Bevacizumab	0.12755	5.37945	1.31964	21.9291	not significant
179	1.22213	0.0648737	right-sided	32	18	KRASalt/BRAFalt/NF1mut/IRS2amp	ORR	FOLFIRI.Bevacizumab	0.190797	3.39441	0.895476	12.8669	not significant
180	1.18433	0.0738348	right-sided	32	18	BRAFalt/KRASalt/NRASalt	ORR	FOLFIRI.Bevacizumab	0.196893	3.26849	0.861365	12.4025	not significant
181	1.30934	0.0628383	right-sided	34	16	BRAFalt/KRASalt/NRASalt/SRCamp	ORR	FOLFIRI.Bevacizumab	0.190797	3.70373	0.898188	15.2725	not significant
182	1.05576	0.113058	right-sided	33	17	KRASalt/BRAFalt/NRASalt/NF1mut/IRS2amp	ORR	FOLFIRI.Bevacizumab	0.27134	2.87415	0.751743	10.9887	not significant
183	0.240481	0.69136	right-sided	27	23	MYCalt/KRASalt/NRASalt/ATMmut	ORR	FOLFIRI.Bevacizumab	0.829632	1.27186	0.375765	4.3049	not significant
184	1.06013	0.01208	left-sided	37	91	KRASmut	ORR	FOLFIRI.Bevacizumab	0.12755	2.88675	1.25118	6.66035	not significant
185	0.83133	0.169433	left-sided	14	114	SMAD4mut	ORR	FOLFIRI.Bevacizumab	0.338866	2.29637	0.693366	7.60539	not significant
186	0.886732	0.0258034	left-sided	47	81	BRAFalt/KRASalt	ORR	FOLFIRI.Bevacizumab	0.134572	2.42718	1.10451	5.33381	not significant
187	0.111356	0.770729	left-sided	69	59	BRAFalt/KRASalt/SRCamp	ORR	FOLFIRI.Bevacizumab	0.880833	1.11779	0.524687	2.38135	not significant
188	0.197128	0.605461	left-sided	63	65	NRASalt/KRASalt/SRCamp	ORR	FOLFIRI.Bevacizumab	0.772409	1.2179	0.57224	2.59206	not significant
189	0.0332535	0.939214	left-sided	33	95	ERBB2alt/GNASalt/PTENmut	ORR	FOLFIRI.Bevacizumab	0.939214	1.03381	0.436117	2.45065	not significant
190	0.981827	0.0114861	left-sided	55	73	KRASalt/BRAFalt/NF1mut/IRS2amp	ORR	FOLFIRI.Bevacizumab	0.12755	2.66933	1.23735	5.75851	not significant
191	0.941775	0.0164165	left-sided	48	80	MYCalt/KRASalt/ATMmut	ORR	FOLFIRI.Bevacizumab	0.12755	2.56453	1.17932	5.57678	not significant
192	0.0688575	0.875684	left-sided	31	97	SMAD4mut/AURKAamp	ORR	FOLFIRI.Bevacizumab	0.895305	1.07128	0.448291	2.56005	not significant
193	0.881694	0.0255914	left-sided	49	79	BRAFalt/KRASalt/NRASalt	ORR	FOLFIRI.Bevacizumab	0.134572	2.41499	1.10512	5.27739	not significant
194	0.118188	0.757376	left-sided	71	57	BRAFalt/KRASalt/NRASalt/SRCamp	ORR	FOLFIRI.Bevacizumab	0.880833	1.12546	0.527803	2.39985	not significant
195	0.987384	0.0110287	left-sided	57	71	KRASalt/BRAFalt/NRASalt/NF1mut/IRS2amp	ORR	FOLFIRI.Bevacizumab	0.12755	2.6842	1.24422	5.79072	not significant
196	0.848433	0.0280358	left-sided	51	77	MYCalt/KRASalt/NRASalt/ATMmut	ORR	FOLFIRI.Bevacizumab	0.134572	2.33598	1.08763	5.01715	not significant
197	0.114272	0.893311	2	24	21	NRASalt/KRASalt/SRCamp	ORR	FOLFIRI.Cetuximab	0.945859	1.12106	0.200595	6.26522	not significant
198	0.114272	0.893311	2	24	21	BRAFalt/KRASalt/NRASalt/SRCamp	ORR	FOLFIRI.Cetuximab	0.945859	1.12106	0.200595	6.26522	not significant
199	1.53895	0.0924574	2	18	27	KRASalt/BRAFalt/NRASalt/NF1mut/IRS2amp	ORR	FOLFIRI.Cetuximab	0.406281	4.6597	0.734767	29.5506	not significant
200	2.33546	0.0012823	4	17	37	KRASmut	ORR	FOLFIRI.Cetuximab	0.0230815	10.3342	2.40757	44.3587	4
201	1.78372	0.00963966	4	26	28	NRASalt/KRASalt/SRCamp	ORR	FOLFIRI.Cetuximab	0.057838	5.95195	1.49127	23.7554	4
202	1.78372	0.00963966	4	27	27	BRAFalt/KRASalt/NRASalt/SRCamp	ORR	FOLFIRI.Cetuximab	0.057838	5.95195	1.49127	23.7554	4
203	-0.945604	0.318187	1	11	16	KRASmut	ORR	FOLFIRI.Bevacizumab	0.561409	0.388445	0.0547334	2.75681	not significant
204	1.63408	0.0100164	2	16	63	KRASmut	ORR	FOLFIRI.Bevacizumab	0.0934861	5.12475	1.44778	18.1402	2
205	0.0926399	0.850289	2	40	39	BRAFalt/KRASalt/SRCamp	ORR	FOLFIRI.Bevacizumab	0.915695	1.09707	0.412674	2.91648	not significant
206	-0.0990803	0.838968	2	42	37	NRASalt/KRASalt/SRCamp	ORR	FOLFIRI.Bevacizumab	0.915695	0.90567	0.342884	2.39217	not significant
207	1.57791	0.00428283	2	24	55	KRASalt/BRAFalt/NF1mut/IRS2amp	ORR	FOLFIRI.Bevacizumab	0.0934861	4.84483	1.61205	14.5606	2
208	-0.031154	0.949556	2	44	35	BRAFalt/KRASalt/NRASalt/SRCamp	ORR	FOLFIRI.Bevacizumab	0.96017	0.969326	0.363435	2.58531	not significant
209	1.43538	0.00696655	2	27	52	KRASalt/BRAFalt/NRASalt/NF1mut/IRS2amp	ORR	FOLFIRI.Bevacizumab	0.0934861	4.20123	1.45604	12.1221	2
210	0.935575	0.0618872	2	27	52	MYCalt/KRASalt/NRASalt/ATMmut	ORR	FOLFIRI.Bevacizumab	0.271934	2.54868	0.939286	6.91564	not significant
211	0.134441	0.833514	4	15	33	KRASmut	ORR	FOLFIRI.Bevacizumab	0.915695	1.1439	0.315188	4.15149	not significant
212	0.82167	0.187351	4	25	23	BRAFalt/KRASalt/SRCamp	ORR	FOLFIRI.Bevacizumab	0.437152	2.2743	0.647705	7.98576	not significant
213	0.527809	0.394453	4	27	21	KRASalt/BRAFalt/NF1mut/IRS2amp	ORR	FOLFIRI.Bevacizumab	0.561409	1.69521	0.486106	5.91178	not significant
214	0.82167	0.187351	4	25	23	BRAFalt/KRASalt/NRASalt/SRCamp	ORR	FOLFIRI.Bevacizumab	0.437152	2.2743	0.647705	7.98576	not significant
215	0.527809	0.394453	4	27	21	KRASalt/BRAFalt/NRASalt/NF1mut/IRS2amp	ORR	FOLFIRI.Bevacizumab	0.561409	1.69521	0.486106	5.91178	not significant
216	1.63257	7.32476e-05	available	38	114	KRASmut	ORR	FOLFIRI.Cetuximab	0.00119468	5.117	2.26825	11.5436	available
217	1.22865	0.0222734	available	18	134	SMAD4mut	ORR	FOLFIRI.Cetuximab	0.0959468	3.41663	1.18104	9.88392	available
218	0.889949	0.136876	available	15	137	ERBB2amp	ORR	FOLFIRI.Cetuximab	0.383253	2.435	0.746533	7.94237	not significant
219	1.50164	9.44155e-05	available	53	99	BRAFalt/KRASalt	ORR	FOLFIRI.Cetuximab	0.00119468	4.48904	2.09938	9.5988	available
220	0.991658	0.00782919	available	72	80	BRAFalt/KRASalt/SRCamp	ORR	FOLFIRI.Cetuximab	0.0438435	2.6957	1.29017	5.63245	available
221	0.877239	0.0185415	available	71	81	NRASalt/KRASalt/SRCamp	ORR	FOLFIRI.Cetuximab	0.0865268	2.40425	1.15144	5.02017	available
222	0.511715	0.171477	available	55	97	ERBB2alt/GNASalt/PTENmut	ORR	FOLFIRI.Cetuximab	0.405337	1.66815	0.796316	3.4945	not significant
223	1.57989	7.97049e-05	available	73	79	KRASalt/BRAFalt/NF1mut/IRS2amp	ORR	FOLFIRI.Cetuximab	0.00119468	4.85444	2.20021	10.7106	available
224	1.50622	0.000106668	available	53	99	MYCalt/KRASalt/ATMmut	ORR	FOLFIRI.Cetuximab	0.00119468	4.50964	2.09191	9.72167	available
225	0.537529	0.185054	available	40	112	SMAD4mut/AURKAamp	ORR	FOLFIRI.Cetuximab	0.405337	1.71177	0.768023	3.8152	not significant
226	1.36143	0.000351262	available	64	88	BRAFalt/KRASalt/NRASalt	ORR	FOLFIRI.Cetuximab	0.00327845	3.90178	1.83808	8.28248	available
227	0.977032	0.0108573	available	82	70	BRAFalt/KRASalt/NRASalt/SRCamp	ORR	FOLFIRI.Cetuximab	0.0552736	2.65656	1.24491	5.66892	available
228	1.2973	0.000663935	available	56	96	KRASalt/NRASalt/LYNamp	ORR	FOLFIRI.Cetuximab	0.00449152	3.65942	1.72322	7.77114	available
229	1.63718	8.74255e-05	available	79	73	KRASalt/BRAFalt/NRASalt/NF1mut/IRS2amp	ORR	FOLFIRI.Cetuximab	0.00119468	5.14064	2.25354	11.7265	available
230	1.30123	0.000636852	available	63	89	MYCalt/KRASalt/NRASalt/ATMmut	ORR	FOLFIRI.Cetuximab	0.00449152	3.6738	1.7304	7.79983	available
231	1.29603	0.000721851	available	51	101	KRASalt/NRASalt	ORR	FOLFIRI.Cetuximab	0.00449152	3.65474	1.71353	7.79508	available
232	0.876652	0.0117457	available	52	126	KRASmut	ORR	FOLFIRI.Bevacizumab	0.0889315	2.40284	1.20921	4.77474	available
233	1.048	0.0511972	available	18	160	SMAD4mut	ORR	FOLFIRI.Bevacizumab	0.233433	2.85194	0.987253	8.23857	not significant
234	1.08405	0.000923204	available	77	101	BRAFalt/KRASalt	ORR	FOLFIRI.Bevacizumab	0.0240438	2.95664	1.54996	5.63999	available
235	0.487886	0.129728	available	101	77	BRAFalt/KRASalt/SRCamp	ORR	FOLFIRI.Bevacizumab	0.404447	1.62887	0.862739	3.07534	not significant
236	0.207262	0.511819	available	84	94	NRASalt/KRASalt/SRCamp	ORR	FOLFIRI.Bevacizumab	0.657996	1.23031	0.659473	2.29524	not significant
237	0.238118	0.504569	available	45	133	ERBB2alt/GNASalt/PTENmut	ORR	FOLFIRI.Bevacizumab	0.657996	1.26886	0.627413	2.5661	not significant
238	1.07303	0.000952208	available	87	91	KRASalt/BRAFalt/NF1mut/IRS2amp	ORR	FOLFIRI.Bevacizumab	0.0240438	2.92423	1.54048	5.55093	available
239	0.841874	0.00901087	available	72	106	MYCalt/KRASalt/ATMmut	ORR	FOLFIRI.Bevacizumab	0.079596	2.32071	1.22832	4.38461	available
240	0.282089	0.458095	available	38	140	SMAD4mut/AURKAamp	ORR	FOLFIRI.Bevacizumab	0.657996	1.3259	0.626084	2.80793	not significant
241	0.999759	0.00215536	available	81	97	BRAFalt/KRASalt/NRASalt	ORR	FOLFIRI.Bevacizumab	0.0285585	2.71763	1.42845	5.1703	available
242	0.415178	0.200613	available	105	73	BRAFalt/KRASalt/NRASalt/SRCamp	ORR	FOLFIRI.Bevacizumab	0.462282	1.51464	0.798436	2.87329	not significant
243	0.885773	0.00711949	available	64	114	KRASalt/NRASalt/LYNamp	ORR	FOLFIRI.Bevacizumab	0.0754666	2.42486	1.26638	4.64312	available
244	1.04324	0.00136097	available	90	88	KRASalt/BRAFalt/NRASalt/NF1mut/IRS2amp	ORR	FOLFIRI.Bevacizumab	0.0240438	2.8384	1.49236	5.39854	available
245	0.75228	0.0178594	available	78	100	MYCalt/KRASalt/NRASalt/ATMmut	ORR	FOLFIRI.Bevacizumab	0.102954	2.12183	1.13361	3.97155	not significant

## Sheet: Fig. 5,S16
	p	eff	strat_variable	mutantorwildtype	gene	hazard	lower	upper	genemutantorwildtype
1	0.235815	0.417747	4	altered	KRASmut	1.51854	3.02949	0.761169	KRASmutaltered
2	0.466483	0.226593	4	altered	NRASalt/KRASalt/SRCamp	1.25432	2.30818	0.681626	NRASalt/KRASalt/SRCampaltered
3	0.473948	0.204253	4	altered	BRAFalt/KRASalt/NRASalt/SRCamp	1.22661	2.14538	0.701306	BRAFalt/KRASalt/NRASalt/SRCampaltered
4	0.00316973	-1.57065	2	altered	ARFRP1amp	0.207911	0.590141	0.0732484	ARFRP1ampaltered
5	0.0260013	-0.963508	2	altered	TOP1amp	0.381552	0.891166	0.163361	TOP1ampaltered
6	0.0241344	-0.558759	4	wild type	KRASmut	0.571918	0.929506	0.351897	KRASmutwild type
7	0.0137629	-0.677312	4	wild type	NRASalt/KRASalt/SRCamp	0.507981	0.870735	0.296352	NRASalt/KRASalt/SRCampwild type
8	0.0204552	-0.697329	4	wild type	BRAFalt/KRASalt/NRASalt/SRCamp	0.497914	0.897914	0.276104	BRAFalt/KRASalt/NRASalt/SRCampwild type
9	0.541222	0.133167	2	wild type	ARFRP1amp	1.14244	1.75131	0.745254	ARFRP1ampwild type
10	0.644284	0.103543	2	wild type	TOP1amp	1.10909	1.7213	0.714629	TOP1ampwild type
11	0.0540822	0.686098	4	altered	KRASmut	1.98595	3.99176	0.988038	KRASmutaltered
12	0.0374735	-0.495094	4	wild type	KRASmut	0.609514	0.971709	0.382323	KRASmutwild type

## Sheet: Fig. 6a
	gene	strat	fdr	fdr_int	treatmentp	mutantorwildtype	eff	index	names	sig
1	ARFRP1_AMP	2	0.089454	0.246896	0.0037093	1	-2.35914	1	ARFRP1amp	FDR[int]~`<`~0.3
2	ARFRP1_AMP	2	0.0376531	0.121538	0.000884552	1	-2.18341	3	ARFRP1amp	FDR[int]~`<`~0.2
3	ARFRP1_AMP	2	0.0380343	0.118486	0.00183296	1	-1.88852	4	ARFRP1amp	FDR[int]~`<`~0.2
4	ARFRP1_AMP	2	0.995938	0.356414	0.00316973	1	-1.57065	5	ARFRP1amp	FDR[int]~`>`~0.3
5	ARFRP1_AMP	2	0.721793	0.269788	0.00676793	1	-1.52527	7	ARFRP1amp	FDR[int]~`<`~0.3
6	ARFRP1_AMP	2	0.921749	0.210356	0.0101989	1	-1.45849	8	ARFRP1amp	FDR[int]~`<`~0.3
7	ARFRP1_AMP	2	0.033074	0.0660719	0.0151582	1	-1.50826	9	ARFRP1amp	FDR[int]~`<`~0.2
8	ARFRP1_AMP	2	0.264966	0.0920793	0.00287937	1	-2.45826	10	ARFRP1amp	FDR[int]~`<`~0.2
9	ARFRP1_AMP	2	0.537496	0.0440269	0.00218674	1	-2.22687	11	ARFRP1amp	FDR[int]~`<`~0.2
10	ARFRP1_AMP	2	0.902158	0.406532	0.0200956	1	-1.44091	12	ARFRP1amp	FDR[int]~`>`~0.3
11	ARFRP1_AMP	2	0.21009	0.182167	0.0279415	1	-1.3604	14	ARFRP1amp	FDR[int]~`<`~0.2
12	ARFRP1_AMP	2	0.0519787	0.280122	0.00889343	1	-1.64527	16	ARFRP1amp	FDR[int]~`<`~0.3
13	ARFRP1_AMP	2	0.0937852	0.278372	0.0202598	1	-1.46808	17	ARFRP1amp	FDR[int]~`<`~0.3
14	ARFRP1_AMP	2	0.209599	0.458486	0.00945309	1	-1.50235	18	ARFRP1amp	FDR[int]~`>`~0.3
15	ARFRP1_AMP	2	0.844696	0.415657	0.00496388	1	-1.6209	19	ARFRP1amp	FDR[int]~`>`~0.3
16	ARFRP1_AMP	2	0.749598	0.214131	0.0354608	1	-1.21315	20	ARFRP1amp	FDR[int]~`<`~0.3
17	ARFRP1_AMP	2	0.0546754	0.253626	0.0474415	1	-1.27561	21	ARFRP1amp	FDR[int]~`<`~0.3
18	ARFRP1_AMP	2	0.848356	0.282863	0.00267806	1	-1.77779	22	ARFRP1amp	FDR[int]~`<`~0.3
19	ARFRP1_AMP	left-sided	0.0770198	0.303286	0.00907803	1	-1.34864	24	ARFRP1amp	FDR[int]~`>`~0.3
20	ARFRP1_AMP	2	0.0575586	0.283728	0.00266445	1	-2.1948	25	ARFRP1amp	FDR[int]~`<`~0.3
21	GNAS_SV_or_PIK3CA_SV_or_PTEN_SV_or_ERBB2_SV_or_GNAS_AMP_or_ERBB2_AMP	2	0.957461	0.262779	0.030438	1	-0.950324	1	GNASalt/ERBB2alt/PIK3CAmut/PTENmut	FDR[int]~`<`~0.3
22	GNAS_SV_or_PIK3CA_SV_or_PTEN_SV_or_ERBB2_SV_or_GNAS_AMP_or_ERBB2_AMP	2	0.816887	0.144106	0.0252903	1	-1.12441	2	GNASalt/ERBB2alt/PIK3CAmut/PTENmut	FDR[int]~`<`~0.2
23	GNAS_SV_or_PIK3CA_SV_or_PTEN_SV_or_ERBB2_SV_or_GNAS_AMP_or_ERBB2_AMP	2	0.813126	0.417786	0.0375998	1	-0.742283	7	GNASalt/ERBB2alt/PIK3CAmut/PTENmut	FDR[int]~`>`~0.3
24	GNAS_SV_or_PIK3CA_SV_or_PTEN_SV_or_ERBB2_SV_or_GNAS_AMP_or_ERBB2_AMP	2	0.983391	0.0583075	0.0417411	1	-0.816218	11	GNASalt/ERBB2alt/PIK3CAmut/PTENmut	FDR[int]~`<`~0.2
25	GNAS_SV_or_PIK3CA_SV_or_PTEN_SV_or_ERBB2_SV_or_GNAS_AMP_or_ERBB2_AMP	2	0.834285	0.375118	0.0174562	1	-1.00629	12	GNASalt/ERBB2alt/PIK3CAmut/PTENmut	FDR[int]~`>`~0.3
26	GNAS_SV_or_PIK3CA_SV_or_PTEN_SV_or_ERBB2_SV_or_GNAS_AMP_or_ERBB2_AMP	2	0.694976	0.197314	0.0155458	1	-0.982848	15	GNASalt/ERBB2alt/PIK3CAmut/PTENmut	FDR[int]~`<`~0.2
27	GNAS_SV_or_PIK3CA_SV_or_PTEN_SV_or_ERBB2_SV_or_GNAS_AMP_or_ERBB2_AMP	2	0.844696	0.246752	0.0124407	1	-1.00812	19	GNASalt/ERBB2alt/PIK3CAmut/PTENmut	FDR[int]~`<`~0.3
28	GNAS_SV_or_PIK3CA_SV_or_PTEN_SV_or_ERBB2_SV_or_GNAS_AMP_or_ERBB2_AMP	2	0.956366	0.366473	0.106734	1	-0.612514	21	GNASalt/ERBB2alt/PIK3CAmut/PTENmut	FDR[int]~`>`~0.3
29	GNAS_SV_or_PIK3CA_SV_or_PTEN_SV_or_ERBB2_SV_or_GNAS_AMP_or_ERBB2_AMP	2	0.732411	0.171841	0.00509288	1	-1.08246	22	GNASalt/ERBB2alt/PIK3CAmut/PTENmut	FDR[int]~`<`~0.2
30	GNAS_SV_or_PIK3CA_SV_or_PTEN_SV_or_ERBB2_SV_or_GNAS_AMP_or_ERBB2_AMP	2	0.904035	0.195157	0.0141448	1	-1.02274	25	GNASalt/ERBB2alt/PIK3CAmut/PTENmut	FDR[int]~`<`~0.2
31	AURKA_AMP	2	0.089454	0.301609	0.0350034	1	-1.18389	1	AURKAamp	FDR[int]~`>`~0.3
32	AURKA_AMP	2	0.55556	0.227142	0.0189442	1	-1.53908	2	AURKAamp	FDR[int]~`<`~0.3
33	AURKA_AMP	2	0.0515203	0.277881	0.0262335	1	-1.12378	3	AURKAamp	FDR[int]~`<`~0.3
34	AURKA_AMP	2	0.995938	0.356414	0.0315604	1	-0.939691	5	AURKAamp	FDR[int]~`>`~0.3
35	AURKA_AMP	2	0.854297	0.378642	0.0464596	1	-0.934325	7	AURKAamp	FDR[int]~`>`~0.3
36	AURKA_AMP	2	0.0342577	0.145377	0.0860106	1	-0.906767	9	AURKAamp	FDR[int]~`<`~0.2
37	AURKA_AMP	left-sided	0.581065	0.153747	0.0105509	1	-1.15409	10	AURKAamp	FDR[int]~`<`~0.2
38	AURKA_AMP	2	0.0197124	0.0501131	0.0302541	1	-1.07762	11	AURKAamp	FDR[int]~`<`~0.2
39	AURKA_AMP	2	0.903847	0.406532	0.0346948	1	-1.16139	12	AURKAamp	FDR[int]~`>`~0.3
40	AURKA_AMP	2	0.266213	0.284143	0.0824053	1	-0.913594	14	AURKAamp	FDR[int]~`<`~0.3
41	AURKA_AMP	2	0.694976	0.0756874	0.0109274	1	-1.57186	15	AURKAamp	FDR[int]~`<`~0.2
42	AURKA_AMP	2	0.875704	0.282863	0.0105709	1	-1.29308	22	AURKAamp	FDR[int]~`<`~0.3
43	AURKA_AMP	left-sided	0.100201	0.435077	0.0359885	1	-0.86553	24	AURKAamp	FDR[int]~`>`~0.3
44	GNAS_AMP	2	0.089454	0.301609	0.0389724	1	-1.13647	1	GNASamp	FDR[int]~`>`~0.3
45	GNAS_AMP	2	0.044166	0.227142	0.0176699	1	-1.59636	2	GNASamp	FDR[int]~`<`~0.3
46	GNAS_AMP	2	0.0515203	0.277881	0.0223959	1	-1.13217	3	GNASamp	FDR[int]~`<`~0.3
47	GNAS_AMP	2	0.854297	0.378642	0.0425682	1	-0.9609	7	GNASamp	FDR[int]~`>`~0.3
48	GNAS_AMP	2	0.983391	0.0501131	0.0340076	1	-1.11912	11	GNASamp	FDR[int]~`<`~0.2
49	GNAS_AMP	2	0.902158	0.406532	0.0432463	1	-1.13041	12	GNASamp	FDR[int]~`>`~0.3
50	GNAS_AMP	2	0.885219	0.284143	0.0929541	1	-0.881878	14	GNASamp	FDR[int]~`<`~0.3
51	GNAS_AMP	2	0.694976	0.0756874	0.00982877	1	-1.5442	15	GNASamp	FDR[int]~`<`~0.2
52	GNAS_AMP	2	0.875704	0.282863	0.0128331	1	-1.23113	22	GNASamp	FDR[int]~`<`~0.3
53	GNAS_AMP	left-sided	0.862459	0.46685	0.062768	1	-0.771225	24	GNASamp	FDR[int]~`>`~0.3
54	GNAS_AMP	2	0.106678	0.283728	0.0268444	1	-1.16876	25	GNASamp	FDR[int]~`<`~0.3
55	TOP1_AMP	2	0.089454	0.307022	0.0188463	1	-1.37066	1	TOP1amp	FDR[int]~`>`~0.3
56	TOP1_AMP	2	0.0432239	0.227142	0.0132733	1	-1.68955	2	TOP1amp	FDR[int]~`<`~0.3
57	TOP1_AMP	2	0.995938	0.356414	0.0158022	1	-1.07016	5	TOP1amp	FDR[int]~`>`~0.3
58	TOP1_AMP	2	0.0545547	0.210356	0.0200599	1	-1.07104	8	TOP1amp	FDR[int]~`<`~0.3
59	TOP1_AMP	2	0.519569	0.0501131	0.0241216	1	-1.10694	11	TOP1amp	FDR[int]~`<`~0.2
60	TOP1_AMP	2	0.790765	0.406532	0.0616539	1	-0.963483	12	TOP1amp	FDR[int]~`>`~0.3
61	TOP1_AMP	2	0.71395	0.433914	0.102744	1	-0.783914	14	TOP1amp	FDR[int]~`>`~0.3
62	TOP1_AMP	2	0.788595	0.219238	0.0214031	1	-1.23933	15	TOP1amp	FDR[int]~`<`~0.3
63	TOP1_AMP	left-sided	0.878869	0.46685	0.0578246	1	-0.727331	24	TOP1amp	FDR[int]~`>`~0.3
64	TOP1_AMP	2	0.740326	0.283728	0.0142197	1	-1.40383	25	TOP1amp	FDR[int]~`<`~0.3
65	MYC_SV_or_KRAS_SV_or_ATM_SV_or_NRAS_SV_or_MYC_AMP_or_KRAS_AMP_or_NRAS_AMP	2	0.790961	0.315793	0.0866509	0	-0.506299	1	MYCalt/KRASalt/NRASalt/ATMmut	FDR[int]~`>`~0.3
66	MYC_SV_or_KRAS_SV_or_ATM_SV_or_NRAS_SV_or_MYC_AMP_or_KRAS_AMP_or_NRAS_AMP	2	0.927467	0.270409	0.0311055	0	-0.634819	3	MYCalt/KRASalt/NRASalt/ATMmut	FDR[int]~`<`~0.3
67	MYC_SV_or_KRAS_SV_or_ATM_SV_or_NRAS_SV_or_MYC_AMP_or_KRAS_AMP_or_NRAS_AMP	left-sided	9.7299e-06	0.0233502	0.0180431	1	0.563774	4	MYCalt/KRASalt/NRASalt/ATMmut	FDR[int]~`<`~0.2
68	MYC_SV_or_KRAS_SV_or_ATM_SV_or_NRAS_SV_or_MYC_AMP_or_KRAS_AMP_or_NRAS_AMP	left-sided	0.866429	0.159466	0.0110073	0	-0.509918	6	MYCalt/KRASalt/NRASalt/ATMmut	FDR[int]~`<`~0.2
69	MYC_SV_or_KRAS_SV_or_ATM_SV_or_NRAS_SV_or_MYC_AMP_or_KRAS_AMP_or_NRAS_AMP	2	0.721793	0.44273	0.0767379	0	-0.526924	7	MYCalt/KRASalt/NRASalt/ATMmut	FDR[int]~`>`~0.3
70	MYC_SV_or_KRAS_SV_or_ATM_SV_or_NRAS_SV_or_MYC_AMP_or_KRAS_AMP_or_NRAS_AMP	2	0.800364	0.191233	0.0432273	0	-0.600339	8	MYCalt/KRASalt/NRASalt/ATMmut	FDR[int]~`<`~0.2
71	MYC_SV_or_KRAS_SV_or_ATM_SV_or_NRAS_SV_or_MYC_AMP_or_KRAS_AMP_or_NRAS_AMP	left-sided	0.789469	0.153747	0.0336763	0	-0.417165	10	MYCalt/KRASalt/NRASalt/ATMmut	FDR[int]~`<`~0.2
72	MYC_SV_or_KRAS_SV_or_ATM_SV_or_NRAS_SV_or_MYC_AMP_or_KRAS_AMP_or_NRAS_AMP	left-sided	0.990677	0.422795	0.0423742	0	-0.407692	14	MYCalt/KRASalt/NRASalt/ATMmut	FDR[int]~`>`~0.3
73	MYC_SV_or_KRAS_SV_or_ATM_SV_or_NRAS_SV_or_MYC_AMP_or_KRAS_AMP_or_NRAS_AMP	2	0.75288	0.319737	0.0581991	0	-0.550195	16	MYCalt/KRASalt/NRASalt/ATMmut	FDR[int]~`>`~0.3
74	MYC_SV_or_KRAS_SV_or_ATM_SV_or_NRAS_SV_or_MYC_AMP_or_KRAS_AMP_or_NRAS_AMP	left-sided	0.887476	0.260023	0.0145178	0	-0.48533	17	MYCalt/KRASalt/NRASalt/ATMmut	FDR[int]~`<`~0.3
75	MYC_SV_or_KRAS_SV_or_ATM_SV_or_NRAS_SV_or_MYC_AMP_or_KRAS_AMP_or_NRAS_AMP	2	0.749598	0.0949878	0.114823	1	0.932854	20	MYCalt/KRASalt/NRASalt/ATMmut	FDR[int]~`<`~0.2
76	MYC_SV_or_KRAS_SV_or_ATM_SV_or_NRAS_SV_or_MYC_AMP_or_KRAS_AMP_or_NRAS_AMP	left-sided	0.00118552	0.337015	0.0282811	0	-0.425194	23	MYCalt/KRASalt/NRASalt/ATMmut	FDR[int]~`>`~0.3
77	MYC_SV_or_KRAS_SV_or_ATM_SV_or_NRAS_SV_or_MYC_AMP_or_KRAS_AMP_or_NRAS_AMP	left-sided	0.609655	0.435077	0.183473	0	-0.261505	24	MYCalt/KRASalt/NRASalt/ATMmut	FDR[int]~`>`~0.3
78	BRAF_SV_or_KRAS_SV_or_SRC_AMP_or_BRAF_AMP_or_KRAS_AMP	2	0.957461	0.396145	0.183709	1	-0.487238	1	BRAFalt/KRASalt/SRCamp	FDR[int]~`>`~0.3
79	BRAF_SV_or_KRAS_SV_or_SRC_AMP_or_BRAF_AMP_or_KRAS_AMP	4	0.622276	0.0233204	0.00683523	0	-0.880213	9	BRAFalt/KRASalt/SRCamp	FDR[int]~`<`~0.2
80	BRAF_SV_or_KRAS_SV_or_SRC_AMP_or_BRAF_AMP_or_KRAS_AMP	2	0.770363	0.0583075	0.0768259	0	0.546205	11	BRAFalt/KRASalt/SRCamp	FDR[int]~`<`~0.2
81	BRAF_SV_or_KRAS_SV_or_SRC_AMP_or_BRAF_AMP_or_KRAS_AMP	4	0.818754	0.334223	0.0362512	0	-0.780748	13	BRAFalt/KRASalt/SRCamp	FDR[int]~`>`~0.3
82	BRAF_SV_or_KRAS_SV_or_SRC_AMP_or_BRAF_AMP_or_KRAS_AMP	4	0.788595	0.253116	0.20538	1	0.405714	15	BRAFalt/KRASalt/SRCamp	FDR[int]~`<`~0.3
83	BRAF_SV_or_KRAS_SV_or_SRC_AMP_or_BRAF_AMP_or_KRAS_AMP	4	0.125426	0.369296	0.0391993	0	-0.652017	16	BRAFalt/KRASalt/SRCamp	FDR[int]~`>`~0.3
84	BRAF_SV_or_KRAS_SV_or_SRC_AMP_or_BRAF_AMP_or_KRAS_AMP	4	0.749598	0.0408542	0.0114913	0	-0.841509	20	BRAFalt/KRASalt/SRCamp	FDR[int]~`<`~0.2
85	BRAF_SV_or_KRAS_SV_or_SRC_AMP_or_BRAF_AMP_or_KRAS_AMP	4	0.939112	0.320289	0.0288124	0	-0.686033	23	BRAFalt/KRASalt/SRCamp	FDR[int]~`>`~0.3
86	BRAF_SV_or_KRAS_SV_or_SRC_AMP_or_BRAF_AMP_or_KRAS_AMP	4	0.904035	0.274186	0.0172734	0	-0.843478	25	BRAFalt/KRASalt/SRCamp	FDR[int]~`<`~0.3
87	PIK3CA_SV_or_AURKA_AMP	2	0.55556	0.144106	0.0268332	1	-1.22869	2	PIK3CAmut/AURKAamp	FDR[int]~`<`~0.2
88	PIK3CA_SV_or_AURKA_AMP	2	0.854297	0.417786	0.0632504	1	-0.745704	7	PIK3CAmut/AURKAamp	FDR[int]~`>`~0.3
89	PIK3CA_SV_or_AURKA_AMP	2	0.77169	0.370182	0.312012	1	-0.421525	13	PIK3CAmut/AURKAamp	FDR[int]~`>`~0.3
90	PIK3CA_SV_or_AURKA_AMP	2	0.694976	0.197314	0.0241221	1	-1.0866	15	PIK3CAmut/AURKAamp	FDR[int]~`<`~0.2
91	PIK3CA_SV_or_AURKA_AMP	2	0.956366	0.448778	0.174711	1	-0.584873	21	PIK3CAmut/AURKAamp	FDR[int]~`>`~0.3
92	PIK3CA_SV_or_AURKA_AMP	2	0.732411	0.171841	0.00584645	1	-1.25716	22	PIK3CAmut/AURKAamp	FDR[int]~`<`~0.2
93	BRAF_SV_or_KRAS_SV_or_NRAS_SV_or_BRAF_AMP_or_KRAS_AMP_or_NRAS_AMP	4	0.927467	0.305607	0.0449091	0	-0.623077	3	BRAFalt/KRASalt/NRASalt	FDR[int]~`>`~0.3
94	BRAF_SV_or_KRAS_SV_or_NRAS_SV_or_BRAF_AMP_or_KRAS_AMP_or_NRAS_AMP	left-sided	6.51351e-08	0.0187919	0.00569233	1	0.665564	4	BRAFalt/KRASalt/NRASalt	FDR[int]~`<`~0.2
95	BRAF_SV_or_KRAS_SV_or_NRAS_SV_or_BRAF_AMP_or_KRAS_AMP_or_NRAS_AMP	left-sided	0.510029	0.276218	0.00683153	0	-0.541897	5	BRAFalt/KRASalt/NRASalt	FDR[int]~`<`~0.3
96	BRAF_SV_or_KRAS_SV_or_NRAS_SV_or_BRAF_AMP_or_KRAS_AMP_or_NRAS_AMP	left-sided	0.000911829	0.216629	0.0165461	0	-0.470739	6	BRAFalt/KRASalt/NRASalt	FDR[int]~`<`~0.3
97	BRAF_SV_or_KRAS_SV_or_NRAS_SV_or_BRAF_AMP_or_KRAS_AMP_or_NRAS_AMP	left-sided	0.686067	0.0916483	0.0101307	0	-0.507324	8	BRAFalt/KRASalt/NRASalt	FDR[int]~`<`~0.2
98	BRAF_SV_or_KRAS_SV_or_NRAS_SV_or_BRAF_AMP_or_KRAS_AMP_or_NRAS_AMP	4	0.622276	0.0232881	0.00612399	0	-0.871661	9	BRAFalt/KRASalt/NRASalt	FDR[int]~`<`~0.2
99	BRAF_SV_or_KRAS_SV_or_NRAS_SV_or_BRAF_AMP_or_KRAS_AMP_or_NRAS_AMP	4	0.519569	0.13548	0.0183273	0	-0.80946	11	BRAFalt/KRASalt/NRASalt	FDR[int]~`<`~0.2
100	BRAF_SV_or_KRAS_SV_or_NRAS_SV_or_BRAF_AMP_or_KRAS_AMP_or_NRAS_AMP	4	0.903847	0.375118	0.128798	0	-0.49127	12	BRAFalt/KRASalt/NRASalt	FDR[int]~`>`~0.3
101	BRAF_SV_or_KRAS_SV_or_NRAS_SV_or_BRAF_AMP_or_KRAS_AMP_or_NRAS_AMP	4	0.818754	0.334223	0.0537769	0	-0.718974	13	BRAFalt/KRASalt/NRASalt	FDR[int]~`>`~0.3
102	BRAF_SV_or_KRAS_SV_or_NRAS_SV_or_BRAF_AMP_or_KRAS_AMP_or_NRAS_AMP	left-sided	0.557416	0.422795	0.087437	0	-0.331775	14	BRAFalt/KRASalt/NRASalt	FDR[int]~`>`~0.3
103	BRAF_SV_or_KRAS_SV_or_NRAS_SV_or_BRAF_AMP_or_KRAS_AMP_or_NRAS_AMP	left-sided	0.729471	0.229038	0.0176688	1	0.565997	15	BRAFalt/KRASalt/NRASalt	FDR[int]~`<`~0.3
104	BRAF_SV_or_KRAS_SV_or_NRAS_SV_or_BRAF_AMP_or_KRAS_AMP_or_NRAS_AMP	4	0.951603	0.276063	0.0229173	0	-0.692236	16	BRAFalt/KRASalt/NRASalt	FDR[int]~`<`~0.3
105	BRAF_SV_or_KRAS_SV_or_NRAS_SV_or_BRAF_AMP_or_KRAS_AMP_or_NRAS_AMP	left-sided	0.0015013	0.260023	0.0166883	0	-0.471089	17	BRAFalt/KRASalt/NRASalt	FDR[int]~`<`~0.3
106	BRAF_SV_or_KRAS_SV_or_NRAS_SV_or_BRAF_AMP_or_KRAS_AMP_or_NRAS_AMP	available	0.000112356	0.495968	0.0286706	0	-0.380204	18	BRAFalt/KRASalt/NRASalt	FDR[int]~`>`~0.3
107	BRAF_SV_or_KRAS_SV_or_NRAS_SV_or_BRAF_AMP_or_KRAS_AMP_or_NRAS_AMP	2	0.844696	0.246752	0.0383363	0	-0.597764	19	BRAFalt/KRASalt/NRASalt	FDR[int]~`<`~0.3
108	BRAF_SV_or_KRAS_SV_or_NRAS_SV_or_BRAF_AMP_or_KRAS_AMP_or_NRAS_AMP	4	0.749598	0.0126029	0.00614627	0	-0.879424	20	BRAFalt/KRASalt/NRASalt	FDR[int]~`<`~0.2
109	BRAF_SV_or_KRAS_SV_or_NRAS_SV_or_BRAF_AMP_or_KRAS_AMP_or_NRAS_AMP	4	0.956366	0.208377	0.0826073	0	-0.525689	21	BRAFalt/KRASalt/NRASalt	FDR[int]~`<`~0.3
110	BRAF_SV_or_KRAS_SV_or_NRAS_SV_or_BRAF_AMP_or_KRAS_AMP_or_NRAS_AMP	4	0.929573	0.191984	0.239375	0	-0.402362	22	BRAFalt/KRASalt/NRASalt	FDR[int]~`<`~0.2
111	BRAF_SV_or_KRAS_SV_or_NRAS_SV_or_BRAF_AMP_or_KRAS_AMP_or_NRAS_AMP	4	0.939112	0.184607	0.0134486	0	-0.753384	23	BRAFalt/KRASalt/NRASalt	FDR[int]~`<`~0.2
112	BRAF_SV_or_KRAS_SV_or_NRAS_SV_or_BRAF_AMP_or_KRAS_AMP_or_NRAS_AMP	4	0.904035	0.195157	0.0120266	0	-0.855998	25	BRAFalt/KRASalt/NRASalt	FDR[int]~`<`~0.2
113	KRAS_SV_or_BRAF_SV_or_NF1_SV_or_IRS2_AMP_or_KRAS_AMP_or_BRAF_AMP	4	0.990355	0.262779	0.0604527	0	-0.631231	1	KRASalt/BRAFalt/NF1mut/IRS2amp	FDR[int]~`<`~0.3
114	KRAS_SV_or_BRAF_SV_or_NF1_SV_or_IRS2_AMP_or_KRAS_AMP_or_BRAF_AMP	4	0.88387	0.144106	0.0415449	0	-0.648918	2	KRASalt/BRAFalt/NF1mut/IRS2amp	FDR[int]~`<`~0.2
115	KRAS_SV_or_BRAF_SV_or_NF1_SV_or_IRS2_AMP_or_KRAS_AMP_or_BRAF_AMP	4	0.927467	0.305607	0.036645	0	-0.667332	3	KRASalt/BRAFalt/NF1mut/IRS2amp	FDR[int]~`>`~0.3
116	KRAS_SV_or_BRAF_SV_or_NF1_SV_or_IRS2_AMP_or_KRAS_AMP_or_BRAF_AMP	4	0.923284	0.0802089	0.0885189	1	0.617206	4	KRASalt/BRAFalt/NF1mut/IRS2amp	FDR[int]~`<`~0.2
117	KRAS_SV_or_BRAF_SV_or_NF1_SV_or_IRS2_AMP_or_KRAS_AMP_or_BRAF_AMP	4	0.569935	0.115595	0.0132083	0	-0.847249	6	KRASalt/BRAFalt/NF1mut/IRS2amp	FDR[int]~`<`~0.2
118	KRAS_SV_or_BRAF_SV_or_NF1_SV_or_IRS2_AMP_or_KRAS_AMP_or_BRAF_AMP	4	0.978228	0.417786	0.120274	0	-0.52038	7	KRASalt/BRAFalt/NF1mut/IRS2amp	FDR[int]~`>`~0.3
119	KRAS_SV_or_BRAF_SV_or_NF1_SV_or_IRS2_AMP_or_KRAS_AMP_or_BRAF_AMP	4	0.617802	0.191233	0.0604659	0	-0.619004	8	KRASalt/BRAFalt/NF1mut/IRS2amp	FDR[int]~`<`~0.2
120	KRAS_SV_or_BRAF_SV_or_NF1_SV_or_IRS2_AMP_or_KRAS_AMP_or_BRAF_AMP	4	0.574567	0.0191128	0.00625471	0	-0.921382	9	KRASalt/BRAFalt/NF1mut/IRS2amp	FDR[int]~`<`~0.2
121	KRAS_SV_or_BRAF_SV_or_NF1_SV_or_IRS2_AMP_or_KRAS_AMP_or_BRAF_AMP	4	0.834285	0.375118	0.0457868	0	-0.653609	12	KRASalt/BRAFalt/NF1mut/IRS2amp	FDR[int]~`>`~0.3
122	KRAS_SV_or_BRAF_SV_or_NF1_SV_or_IRS2_AMP_or_KRAS_AMP_or_BRAF_AMP	4	0.818754	0.334223	0.0829044	0	-0.638175	13	KRASalt/BRAFalt/NF1mut/IRS2amp	FDR[int]~`>`~0.3
123	KRAS_SV_or_BRAF_SV_or_NF1_SV_or_IRS2_AMP_or_KRAS_AMP_or_BRAF_AMP	4	0.788595	0.208456	0.153775	1	0.452255	15	KRASalt/BRAFalt/NF1mut/IRS2amp	FDR[int]~`<`~0.3
124	KRAS_SV_or_BRAF_SV_or_NF1_SV_or_IRS2_AMP_or_KRAS_AMP_or_BRAF_AMP	4	0.75288	0.243562	0.0222551	0	-0.747524	16	KRASalt/BRAFalt/NF1mut/IRS2amp	FDR[int]~`<`~0.3
125	KRAS_SV_or_BRAF_SV_or_NF1_SV_or_IRS2_AMP_or_KRAS_AMP_or_BRAF_AMP	4	0.940329	0.303796	0.151658	0	-0.471718	19	KRASalt/BRAFalt/NF1mut/IRS2amp	FDR[int]~`>`~0.3
126	KRAS_SV_or_BRAF_SV_or_NF1_SV_or_IRS2_AMP_or_KRAS_AMP_or_BRAF_AMP	4	0.507705	0.0110089	0.00445011	0	-1.00618	20	KRASalt/BRAFalt/NF1mut/IRS2amp	FDR[int]~`<`~0.2
127	KRAS_SV_or_BRAF_SV_or_NF1_SV_or_IRS2_AMP_or_KRAS_AMP_or_BRAF_AMP	4	0.956366	0.208377	0.0564678	0	-0.591641	21	KRASalt/BRAFalt/NF1mut/IRS2amp	FDR[int]~`<`~0.3
128	KRAS_SV_or_BRAF_SV_or_NF1_SV_or_IRS2_AMP_or_KRAS_AMP_or_BRAF_AMP	4	0.929573	0.176515	0.166537	0	-0.480333	22	KRASalt/BRAFalt/NF1mut/IRS2amp	FDR[int]~`<`~0.2
129	KRAS_SV_or_BRAF_SV_or_NF1_SV_or_IRS2_AMP_or_KRAS_AMP_or_BRAF_AMP	4	0.894121	0.11318	0.00847344	0	-0.822068	23	KRASalt/BRAFalt/NF1mut/IRS2amp	FDR[int]~`<`~0.2
130	KRAS_SV_or_BRAF_SV_or_NF1_SV_or_IRS2_AMP_or_KRAS_AMP_or_BRAF_AMP	4	0.740326	0.195157	0.00640631	0	-0.970822	25	KRASalt/BRAFalt/NF1mut/IRS2amp	FDR[int]~`<`~0.2
131	KRAS_SV_or_BRAF_SV_or_NF1_SV_or_NRAS_SV_or_IRS2_AMP_or_KRAS_AMP_or_BRAF_AMP_or_NRAS_AMP	4	0.990355	0.262779	0.0604527	0	-0.631231	1	KRASalt/BRAFalt/NRASalt/NF1mut/IRS2amp	FDR[int]~`<`~0.3
132	KRAS_SV_or_BRAF_SV_or_NF1_SV_or_NRAS_SV_or_IRS2_AMP_or_KRAS_AMP_or_BRAF_AMP_or_NRAS_AMP	4	0.88387	0.144106	0.0321315	0	-0.691123	2	KRASalt/BRAFalt/NRASalt/NF1mut/IRS2amp	FDR[int]~`<`~0.2
133	KRAS_SV_or_BRAF_SV_or_NF1_SV_or_NRAS_SV_or_IRS2_AMP_or_KRAS_AMP_or_BRAF_AMP_or_NRAS_AMP	4	0.927467	0.305248	0.0280598	0	-0.708808	3	KRASalt/BRAFalt/NRASalt/NF1mut/IRS2amp	FDR[int]~`>`~0.3
134	KRAS_SV_or_BRAF_SV_or_NF1_SV_or_NRAS_SV_or_IRS2_AMP_or_KRAS_AMP_or_BRAF_AMP_or_NRAS_AMP	4	0.923284	0.0667781	0.0743633	1	0.639751	4	KRASalt/BRAFalt/NRASalt/NF1mut/IRS2amp	FDR[int]~`<`~0.2
135	KRAS_SV_or_BRAF_SV_or_NF1_SV_or_NRAS_SV_or_IRS2_AMP_or_KRAS_AMP_or_BRAF_AMP_or_NRAS_AMP	left-sided	0.00124206	0.266108	0.00474666	0	-0.617758	5	KRASalt/BRAFalt/NRASalt/NF1mut/IRS2amp	FDR[int]~`<`~0.3
136	KRAS_SV_or_BRAF_SV_or_NF1_SV_or_NRAS_SV_or_IRS2_AMP_or_KRAS_AMP_or_BRAF_AMP_or_NRAS_AMP	4	0.569935	0.115595	0.00948038	0	-0.900763	6	KRASalt/BRAFalt/NRASalt/NF1mut/IRS2amp	FDR[int]~`<`~0.2
137	KRAS_SV_or_BRAF_SV_or_NF1_SV_or_NRAS_SV_or_IRS2_AMP_or_KRAS_AMP_or_BRAF_AMP_or_NRAS_AMP	4	0.978228	0.417786	0.0946714	0	-0.565638	7	KRASalt/BRAFalt/NRASalt/NF1mut/IRS2amp	FDR[int]~`>`~0.3
138	KRAS_SV_or_BRAF_SV_or_NF1_SV_or_NRAS_SV_or_IRS2_AMP_or_KRAS_AMP_or_BRAF_AMP_or_NRAS_AMP	4	0.617802	0.191233	0.0445985	0	-0.670627	8	KRASalt/BRAFalt/NRASalt/NF1mut/IRS2amp	FDR[int]~`<`~0.2
139	KRAS_SV_or_BRAF_SV_or_NF1_SV_or_NRAS_SV_or_IRS2_AMP_or_KRAS_AMP_or_BRAF_AMP_or_NRAS_AMP	4	0.574567	0.0180651	0.00380039	0	-0.98994	9	KRASalt/BRAFalt/NRASalt/NF1mut/IRS2amp	FDR[int]~`<`~0.2
140	KRAS_SV_or_BRAF_SV_or_NF1_SV_or_NRAS_SV_or_IRS2_AMP_or_KRAS_AMP_or_BRAF_AMP_or_NRAS_AMP	left-sided	0.549665	0.153747	0.0410401	0	-0.445097	10	KRASalt/BRAFalt/NRASalt/NF1mut/IRS2amp	FDR[int]~`<`~0.2
141	KRAS_SV_or_BRAF_SV_or_NF1_SV_or_NRAS_SV_or_IRS2_AMP_or_KRAS_AMP_or_BRAF_AMP_or_NRAS_AMP	4	0.834285	0.375118	0.0336359	0	-0.701597	12	KRASalt/BRAFalt/NRASalt/NF1mut/IRS2amp	FDR[int]~`>`~0.3
142	KRAS_SV_or_BRAF_SV_or_NF1_SV_or_NRAS_SV_or_IRS2_AMP_or_KRAS_AMP_or_BRAF_AMP_or_NRAS_AMP	4	0.818754	0.334223	0.0650869	0	-0.691399	13	KRASalt/BRAFalt/NRASalt/NF1mut/IRS2amp	FDR[int]~`>`~0.3
143	KRAS_SV_or_BRAF_SV_or_NF1_SV_or_NRAS_SV_or_IRS2_AMP_or_KRAS_AMP_or_BRAF_AMP_or_NRAS_AMP	4	0.788595	0.208456	0.153775	1	0.452255	15	KRASalt/BRAFalt/NRASalt/NF1mut/IRS2amp	FDR[int]~`<`~0.3
144	KRAS_SV_or_BRAF_SV_or_NF1_SV_or_NRAS_SV_or_IRS2_AMP_or_KRAS_AMP_or_BRAF_AMP_or_NRAS_AMP	4	0.75288	0.280122	0.0144022	0	-0.813791	16	KRASalt/BRAFalt/NRASalt/NF1mut/IRS2amp	FDR[int]~`<`~0.3
145	KRAS_SV_or_BRAF_SV_or_NF1_SV_or_NRAS_SV_or_IRS2_AMP_or_KRAS_AMP_or_BRAF_AMP_or_NRAS_AMP	left-sided	0.0015013	0.260023	0.0182369	0	-0.507797	17	KRASalt/BRAFalt/NRASalt/NF1mut/IRS2amp	FDR[int]~`<`~0.3
146	KRAS_SV_or_BRAF_SV_or_NF1_SV_or_NRAS_SV_or_IRS2_AMP_or_KRAS_AMP_or_BRAF_AMP_or_NRAS_AMP	available	0.000335948	0.495968	0.0223836	0	-0.433252	18	KRASalt/BRAFalt/NRASalt/NF1mut/IRS2amp	FDR[int]~`>`~0.3
147	KRAS_SV_or_BRAF_SV_or_NF1_SV_or_NRAS_SV_or_IRS2_AMP_or_KRAS_AMP_or_BRAF_AMP_or_NRAS_AMP	4	0.940329	0.246752	0.118514	0	-0.518988	19	KRASalt/BRAFalt/NRASalt/NF1mut/IRS2amp	FDR[int]~`<`~0.3
148	KRAS_SV_or_BRAF_SV_or_NF1_SV_or_NRAS_SV_or_IRS2_AMP_or_KRAS_AMP_or_BRAF_AMP_or_NRAS_AMP	4	0.507705	0.0110089	0.00275046	0	-1.07906	20	KRASalt/BRAFalt/NRASalt/NF1mut/IRS2amp	FDR[int]~`<`~0.2
149	KRAS_SV_or_BRAF_SV_or_NF1_SV_or_NRAS_SV_or_IRS2_AMP_or_KRAS_AMP_or_BRAF_AMP_or_NRAS_AMP	4	0.956366	0.253626	0.0433185	0	-0.63228	21	KRASalt/BRAFalt/NRASalt/NF1mut/IRS2amp	FDR[int]~`<`~0.3
150	KRAS_SV_or_BRAF_SV_or_NF1_SV_or_NRAS_SV_or_IRS2_AMP_or_KRAS_AMP_or_BRAF_AMP_or_NRAS_AMP	4	0.929573	0.171841	0.144664	0	-0.512348	22	KRASalt/BRAFalt/NRASalt/NF1mut/IRS2amp	FDR[int]~`<`~0.2
151	KRAS_SV_or_BRAF_SV_or_NF1_SV_or_NRAS_SV_or_IRS2_AMP_or_KRAS_AMP_or_BRAF_AMP_or_NRAS_AMP	4	0.894121	0.11318	0.00578632	0	-0.872809	23	KRASalt/BRAFalt/NRASalt/NF1mut/IRS2amp	FDR[int]~`<`~0.2
152	KRAS_SV_or_BRAF_SV_or_NF1_SV_or_NRAS_SV_or_IRS2_AMP_or_KRAS_AMP_or_BRAF_AMP_or_NRAS_AMP	4	0.740326	0.195157	0.00452195	0	-1.02512	25	KRASalt/BRAFalt/NRASalt/NF1mut/IRS2amp	FDR[int]~`<`~0.2
153	APC_SV	4	0.790961	0.301609	0.0874899	0	-0.912346	1	APCmut	FDR[int]~`>`~0.3
154	APC_SV	4	0.517637	0.227142	0.131938	0	-0.873574	2	APCmut	FDR[int]~`<`~0.3
155	APC_SV	4	0.49363	0.116025	0.0745211	0	-0.932691	6	APCmut	FDR[int]~`<`~0.2
156	APC_SV	4	0.735012	0.378642	0.107209	0	-0.832253	7	APCmut	FDR[int]~`>`~0.3
157	APC_SV	4	0.77169	0.387937	0.107072	0	-0.811901	13	APCmut	FDR[int]~`>`~0.3
158	APC_SV	4	0.429511	0.16568	0.0194397	0	-1.30322	18	APCmut	FDR[int]~`<`~0.2
159	APC_SV	left-sided	0.387243	0.435077	0.114587	0	-0.667362	24	APCmut	FDR[int]~`>`~0.3
160	BRAF_SV_or_KRAS_SV_or_NRAS_SV_or_SRC_AMP_or_BRAF_AMP_or_KRAS_AMP_or_NRAS_AMP	4	0.044166	0.227142	0.0329494	0	-0.730211	2	BRAFalt/KRASalt/NRASalt/SRCamp	FDR[int]~`<`~0.3
161	BRAF_SV_or_KRAS_SV_or_NRAS_SV_or_SRC_AMP_or_BRAF_AMP_or_KRAS_AMP_or_NRAS_AMP	4	0.00906575	0.116025	0.0097929	0	-0.865357	6	BRAFalt/KRASalt/NRASalt/SRCamp	FDR[int]~`<`~0.2
162	BRAF_SV_or_KRAS_SV_or_NRAS_SV_or_SRC_AMP_or_BRAF_AMP_or_KRAS_AMP_or_NRAS_AMP	4	0.0448742	0.210356	0.0203724	0	-0.780046	8	BRAFalt/KRASalt/NRASalt/SRCamp	FDR[int]~`<`~0.3
163	BRAF_SV_or_KRAS_SV_or_NRAS_SV_or_SRC_AMP_or_BRAF_AMP_or_KRAS_AMP_or_NRAS_AMP	4	0.00344493	0.0150542	0.00253431	0	-1.02163	9	BRAFalt/KRASalt/NRASalt/SRCamp	FDR[int]~`<`~0.2
164	BRAF_SV_or_KRAS_SV_or_NRAS_SV_or_SRC_AMP_or_BRAF_AMP_or_KRAS_AMP_or_NRAS_AMP	4	0.14626	0.387937	0.0240999	0	-0.878254	13	BRAFalt/KRASalt/NRASalt/SRCamp	FDR[int]~`>`~0.3
165	BRAF_SV_or_KRAS_SV_or_NRAS_SV_or_SRC_AMP_or_BRAF_AMP_or_KRAS_AMP_or_NRAS_AMP	4	0.0267796	0.0551125	0.0212694	0	-0.772415	14	BRAFalt/KRASalt/NRASalt/SRCamp	FDR[int]~`<`~0.2
166	BRAF_SV_or_KRAS_SV_or_NRAS_SV_or_SRC_AMP_or_BRAF_AMP_or_KRAS_AMP_or_NRAS_AMP	4	0.788595	0.208456	0.172643	1	0.432579	15	BRAFalt/KRASalt/NRASalt/SRCamp	FDR[int]~`<`~0.3
167	BRAF_SV_or_KRAS_SV_or_NRAS_SV_or_SRC_AMP_or_BRAF_AMP_or_KRAS_AMP_or_NRAS_AMP	4	0.0519787	0.280122	0.0171726	0	-0.78923	16	BRAFalt/KRASalt/NRASalt/SRCamp	FDR[int]~`<`~0.3
168	BRAF_SV_or_KRAS_SV_or_NRAS_SV_or_SRC_AMP_or_BRAF_AMP_or_KRAS_AMP_or_NRAS_AMP	4	0.0937852	0.278372	0.0262223	0	-0.763675	17	BRAFalt/KRASalt/NRASalt/SRCamp	FDR[int]~`<`~0.3
169	BRAF_SV_or_KRAS_SV_or_NRAS_SV_or_SRC_AMP_or_BRAF_AMP_or_KRAS_AMP_or_NRAS_AMP	4	0.00395968	0.0186422	0.00438898	0	-0.992025	20	BRAFalt/KRASalt/NRASalt/SRCamp	FDR[int]~`<`~0.2
170	BRAF_SV_or_KRAS_SV_or_NRAS_SV_or_SRC_AMP_or_BRAF_AMP_or_KRAS_AMP_or_NRAS_AMP	4	0.956366	0.381024	0.0710813	0	-0.584909	21	BRAFalt/KRASalt/NRASalt/SRCamp	FDR[int]~`>`~0.3
171	BRAF_SV_or_KRAS_SV_or_NRAS_SV_or_SRC_AMP_or_BRAF_AMP_or_KRAS_AMP_or_NRAS_AMP	4	0.0575586	0.283728	0.00850857	0	-0.979116	25	BRAFalt/KRASalt/NRASalt/SRCamp	FDR[int]~`<`~0.3
172	NRAS_SV_or_KRAS_SV_or_NRAS_AMP_or_KRAS_AMP_or_SRC_AMP	4	0.0376531	0.205138	0.00544911	0	-0.858397	3	NRASalt/KRASalt/SRCamp	FDR[int]~`<`~0.3
173	NRAS_SV_or_KRAS_SV_or_NRAS_AMP_or_KRAS_AMP_or_SRC_AMP	4	0.00470942	0.118486	0.0654939	0	-0.615796	4	NRASalt/KRASalt/SRCamp	FDR[int]~`<`~0.2
174	NRAS_SV_or_KRAS_SV_or_NRAS_AMP_or_KRAS_AMP_or_SRC_AMP	4	0.00906575	0.0756625	0.00304537	0	-0.970677	6	NRASalt/KRASalt/SRCamp	FDR[int]~`<`~0.2
175	NRAS_SV_or_KRAS_SV_or_NRAS_AMP_or_KRAS_AMP_or_SRC_AMP	4	0.00344493	0.0150542	0.00258798	0	-0.923758	9	NRASalt/KRASalt/SRCamp	FDR[int]~`<`~0.2
176	NRAS_SV_or_KRAS_SV_or_NRAS_AMP_or_KRAS_AMP_or_SRC_AMP	4	0.118406	0.406532	0.0499463	0	-0.607529	12	NRASalt/KRASalt/SRCamp	FDR[int]~`>`~0.3
177	NRAS_SV_or_KRAS_SV_or_NRAS_AMP_or_KRAS_AMP_or_SRC_AMP	4	0.0141671	0.0680371	0.028589	0	-0.697678	14	NRASalt/KRASalt/SRCamp	FDR[int]~`<`~0.2
178	NRAS_SV_or_KRAS_SV_or_NRAS_AMP_or_KRAS_AMP_or_SRC_AMP	4	0.0347964	0.280122	0.0129452	0	-0.764001	16	NRASalt/KRASalt/SRCamp	FDR[int]~`<`~0.3
179	NRAS_SV_or_KRAS_SV_or_NRAS_AMP_or_KRAS_AMP_or_SRC_AMP	4	0.0937852	0.278372	0.0194118	0	-0.716439	17	NRASalt/KRASalt/SRCamp	FDR[int]~`<`~0.3
180	NRAS_SV_or_KRAS_SV_or_NRAS_AMP_or_KRAS_AMP_or_SRC_AMP	4	0.00298411	0.0186422	0.00408883	0	-0.886907	20	NRASalt/KRASalt/SRCamp	FDR[int]~`<`~0.2
181	NRAS_SV_or_KRAS_SV_or_NRAS_AMP_or_KRAS_AMP_or_SRC_AMP	4	0.0188255	0.372068	0.0353687	0	-0.623797	21	NRASalt/KRASalt/SRCamp	FDR[int]~`>`~0.3
182	NRAS_SV_or_KRAS_SV_or_NRAS_AMP_or_KRAS_AMP_or_SRC_AMP	4	0.0269487	0.282863	0.0781931	0	-0.565316	22	NRASalt/KRASalt/SRCamp	FDR[int]~`<`~0.3
183	KRAS_SV	4	0.0376531	0.205138	0.0100978	0	-0.711188	3	KRASmut	FDR[int]~`<`~0.3
184	KRAS_SV	4	0.923284	0.0775621	0.0427374	1	0.92166	4	KRASmut	FDR[int]~`<`~0.2
185	KRAS_SV	4	0.036921	0.0756625	0.00509206	0	-0.825861	6	KRASmut	FDR[int]~`<`~0.2
186	KRAS_SV	4	0.222932	0.378642	0.0453203	0	-0.576211	7	KRASmut	FDR[int]~`>`~0.3
187	KRAS_SV	4	0.574567	0.0388673	0.0108329	0	-0.706528	9	KRASmut	FDR[int]~`<`~0.2
188	KRAS_SV	4	0.118406	0.406532	0.0784066	0	-0.496207	12	KRASmut	FDR[int]~`>`~0.3
189	KRAS_SV	4	0.14626	0.387937	0.0198047	0	-0.708771	13	KRASmut	FDR[int]~`>`~0.3
190	KRAS_SV	4	0.0141671	0.0551125	0.0458749	0	-0.575381	14	KRASmut	FDR[int]~`<`~0.2
191	KRAS_SV	4	0.770369	0.280122	0.0256835	0	-0.596548	16	KRASmut	FDR[int]~`<`~0.3
192	KRAS_SV	4	0.732782	0.278372	0.0290688	0	-0.596038	17	KRASmut	FDR[int]~`<`~0.3
193	KRAS_SV	4	0.749598	0.0186422	0.00798096	0	-0.722085	20	KRASmut	FDR[int]~`<`~0.2
194	KRAS_SV	4	0.0128007	0.253626	0.0585449	0	-0.502274	21	KRASmut	FDR[int]~`<`~0.3
195	KRAS_SV	4	0.0269487	0.282863	0.137637	0	-0.419006	22	KRASmut	FDR[int]~`<`~0.3
196	BRAF_SV_or_KRAS_SV_or_BRAF_AMP_or_KRAS_AMP	4	0.622276	0.0454727	0.0163846	0	-0.732149	9	BRAFalt/KRASalt	FDR[int]~`<`~0.2
197	BRAF_SV_or_KRAS_SV_or_BRAF_AMP_or_KRAS_AMP	4	0.519569	0.136559	0.023733	0	-0.763105	11	BRAFalt/KRASalt	FDR[int]~`<`~0.2
198	BRAF_SV_or_KRAS_SV_or_BRAF_AMP_or_KRAS_AMP	4	0.818754	0.334223	0.0734601	0	-0.64604	13	BRAFalt/KRASalt	FDR[int]~`>`~0.3
199	BRAF_SV_or_KRAS_SV_or_BRAF_AMP_or_KRAS_AMP	4	0.951603	0.319737	0.0509782	0	-0.570437	16	BRAFalt/KRASalt	FDR[int]~`>`~0.3
200	BRAF_SV_or_KRAS_SV_or_BRAF_AMP_or_KRAS_AMP	4	0.749598	0.0249525	0.0150213	0	-0.750895	20	BRAFalt/KRASalt	FDR[int]~`<`~0.2
201	BRAF_SV_or_KRAS_SV_or_BRAF_AMP_or_KRAS_AMP	4	0.956366	0.366473	0.14401	0	-0.430636	21	BRAFalt/KRASalt	FDR[int]~`>`~0.3
202	BRAF_SV_or_KRAS_SV_or_BRAF_AMP_or_KRAS_AMP	4	0.939112	0.239853	0.0281833	0	-0.644324	23	BRAFalt/KRASalt	FDR[int]~`<`~0.3
203	BRAF_SV_or_KRAS_SV_or_BRAF_AMP_or_KRAS_AMP	4	0.904035	0.274186	0.0222196	0	-0.754464	25	BRAFalt/KRASalt	FDR[int]~`<`~0.3
204	PIK3CA_SV	right-sided	0.189059	0.0187919	0.0144452	0	-0.749544	4	PIK3CAmut	FDR[int]~`<`~0.2
205	PIK3CA_SV	right-sided	0.37993	0.266108	0.103551	1	0.876493	5	PIK3CAmut	FDR[int]~`<`~0.3
206	PIK3CA_SV	right-sided	0.265341	0.159466	0.060683	0	-0.586713	6	PIK3CAmut	FDR[int]~`<`~0.2
207	PIK3CA_SV	right-sided	0.297356	0.0916483	0.0238337	0	-0.663337	8	PIK3CAmut	FDR[int]~`<`~0.2
208	PIK3CA_SV	right-sided	0.261699	0.125576	0.0131821	1	1.33864	10	PIK3CAmut	FDR[int]~`<`~0.2
209	PIK3CA_SV	right-sided	0.431729	0.422795	0.0614691	0	-0.538429	14	PIK3CAmut	FDR[int]~`>`~0.3
210	PIK3CA_SV	right-sided	0.616261	0.260023	0.0252223	1	1.19467	17	PIK3CAmut	FDR[int]~`<`~0.3
211	PIK3CA_SV	right-sided	0.256837	0.387057	0.30514	1	0.584741	18	PIK3CAmut	FDR[int]~`>`~0.3
212	PIK3CA_SV	right-sided	0.781347	0.270314	0.107903	1	0.784984	19	PIK3CAmut	FDR[int]~`<`~0.3
213	PIK3CA_SV	right-sided	0.621859	0.337015	0.0799577	1	0.896045	23	PIK3CAmut	FDR[int]~`>`~0.3
214	PIK3CA_SV	right-sided	0.376821	0.303286	0.108713	1	0.763216	24	PIK3CAmut	FDR[int]~`>`~0.3

## Sheet: Fig. 6b
	MOB	CRF	POL	OncoBird	standard treatment (std)	overall (null)	VT	OWE	PRISM	GUIDE
1	-0.403307	-0.330074	-0.368741	-0.330074	-0.524508	-0.330074	-0.330074	-0.403307	-0.403307	-0.330074
2	-0.0901809	-0.102745	-0.174376	-0.153956	-0.271596	-0.0645457	-0.0645457	-0.0933078	-0.0901809	-0.1266
3	-0.0472316	0.124379	-0.0676186	-0.0687347	0.366599	0.124379	0.124379	-0.0472316	-0.0472316	-0.0268945
4	-0.143031	-0.611979	-0.278187	-0.573756	-0.614125	-0.266477	-0.457298	-0.149249	-0.143031	-0.144863
5	-0.0592077	-0.175795	-0.129844	0.0181448	0.14412	0.135003	-0.180429	0.0235862	0.00249804	-0.0451265
6	-0.19955	0.222943	-0.204457	-0.135435	0.0528338	-0.135435	0.0105285	-0.173351	-0.19955	-0.109551
7	0.00532403	0.0462415	-0.0625837	0.0454574	-0.0356175	0.0454574	-1.31893	0.00532403	-0.196742	0.205169
8	0.00426645	0.0756963	-0.100493	-0.125099	0.100738	0.054107	0.0760525	-0.0244655	0.0760525	0.114484
9	-0.556102	-0.386004	-0.500394	-0.299508	-0.182345	-0.299508	-0.254457	-0.391649	-0.391649	-0.251002
10	-0.0641271	-0.0575381	0.027624	-0.115716	-0.155153	-0.115716	-0.115716	-0.107546	-0.36668	-0.0531293
11	-0.189218	-1.34516	-0.194422	-0.420007	-0.213906	-0.125719	-0.552645	-0.189218	-0.125719	0.254552
12	-0.377125	-0.346613	-0.367742	-0.27394	-0.481659	-0.27394	-0.27394	-0.302867	-0.269843	-0.30611
13	-0.399993	-0.247798	-0.375207	-0.324984	-0.348628	-0.324984	-0.0668227	-0.365135	-0.747714	-0.240389
14	-0.330923	0.0617176	-0.488109	-0.753936	-0.233619	-0.155036	-0.256969	-0.330923	-0.330923	-0.155036
15	-0.50643	-0.404736	-0.736953	-0.525945	-0.525945	-0.50643	-1.34162	-0.608155	-0.608155	-0.50643
16	-0.195811	-0.142035	-0.242737	-0.540399	-0.193966	-0.142035	-0.294679	-0.195811	-0.370604	-0.142035
17	-0.0502187	-0.418386	-0.0731007	-0.610391	-0.245987	-0.115591	-0.241772	-0.0502187	-0.0502187	0.0468866
18	-0.192199	-0.0299159	-0.162576	-0.0299159	0.000716978	-0.0299159	-0.00905054	-0.109219	-0.109219	-0.0299159
19	-0.485008	-0.582354	-0.789677	-0.514592	-0.465081	-0.582354	-0.586523	-0.616171	-0.631308	-0.582354
20	-0.695522	0.712685	-0.335518	-0.146938	-0.479609	-0.146938	-0.146938	-0.207458	-0.859191	-0.0109165
21	-0.138596	-0.129111	-0.00483091	-1.30838	-0.26936	-0.129111	-0.129111	-0.138596	-0.138596	-0.110238
22	-0.614994	-0.255065	-0.477109	-0.992523	-0.439217	-0.42029	-0.42029	-0.444265	-0.444265	-0.42029
23	-0.159029	0.0472598	-0.127119	-0.153664	-0.253196	-0.153664	-0.153664	-0.170613	-0.190555	-0.153664
24	-0.642035	-0.444496	-0.59014	-0.444496	-0.650387	-0.444496	-0.613049	-0.326746	-0.476824	-0.444496
25	0.114403	0.2377	0.173472	-0.296521	0.228676	0.225562	0.0314698	0.127249	0.141556	0.058238

## Sheet: Fig. 6c
	standard treatment (std)	OncoBird	VT	MOB	OWE	GUIDE	CRF	POL	PRISM
1					TRUE			TRUE
2	TRUE			TRUE	TRUE	TRUE	TRUE	TRUE	TRUE
3			TRUE	TRUE	TRUE	TRUE	TRUE	TRUE
4	TRUE	TRUE		TRUE	TRUE	TRUE	TRUE	TRUE	TRUE
5					TRUE
6					TRUE
7					TRUE			TRUE
8		TRUE	TRUE	TRUE	TRUE	TRUE	TRUE	TRUE
9					TRUE			TRUE
10					TRUE
11				TRUE	TRUE	TRUE	TRUE	TRUE
12	TRUE	TRUE	TRUE	TRUE		TRUE	TRUE	TRUE	TRUE
13	TRUE	TRUE		TRUE	TRUE	TRUE	TRUE	TRUE	TRUE
14					TRUE			TRUE
15					TRUE			TRUE
16	TRUE				TRUE
17			TRUE	TRUE	TRUE	TRUE	TRUE	TRUE
18			TRUE		TRUE	TRUE		TRUE
19		TRUE			TRUE	TRUE	TRUE
20	TRUE		TRUE	TRUE	TRUE	TRUE	TRUE		TRUE
21	TRUE			TRUE	TRUE	TRUE	TRUE	TRUE	TRUE
22	TRUE	TRUE	TRUE	TRUE	TRUE	TRUE	TRUE	TRUE	TRUE
23
24	TRUE				TRUE		TRUE	TRUE
25					TRUE
26	TRUE	TRUE	TRUE	TRUE	TRUE	TRUE	TRUE	TRUE	TRUE
27					TRUE
28					TRUE
29					TRUE			TRUE
30		TRUE			TRUE			TRUE
31	TRUE	TRUE	TRUE	TRUE	TRUE	TRUE	TRUE	TRUE	TRUE
32			TRUE		TRUE	TRUE	TRUE	TRUE
33			TRUE		TRUE	TRUE		TRUE
34					TRUE			TRUE
35	TRUE			TRUE		TRUE	TRUE	TRUE	TRUE
36
37	TRUE	TRUE		TRUE	TRUE	TRUE	TRUE	TRUE	TRUE
38			TRUE		TRUE	TRUE		TRUE
39	TRUE			TRUE	TRUE	TRUE	TRUE		TRUE
40	TRUE	TRUE	TRUE	TRUE		TRUE	TRUE	TRUE	TRUE
41			TRUE		TRUE	TRUE		TRUE
42					TRUE
43					TRUE			TRUE
44					TRUE			TRUE
45							TRUE
46	TRUE	TRUE			TRUE			TRUE
47	TRUE			TRUE	TRUE	TRUE	TRUE	TRUE	TRUE
48				TRUE	TRUE	TRUE	TRUE	TRUE
49	TRUE			TRUE	TRUE	TRUE	TRUE	TRUE	TRUE
50					TRUE			TRUE
51		TRUE			TRUE		TRUE	TRUE
52	TRUE	TRUE	TRUE	TRUE	TRUE	TRUE	TRUE	TRUE	TRUE
53	TRUE			TRUE	TRUE	TRUE	TRUE	TRUE	TRUE
54					TRUE
55	TRUE			TRUE	TRUE	TRUE	TRUE	TRUE	TRUE
56	TRUE	TRUE	TRUE		TRUE	TRUE	TRUE	TRUE	TRUE
57					TRUE			TRUE
58	TRUE	TRUE		TRUE	TRUE	TRUE	TRUE	TRUE	TRUE
59		TRUE		TRUE	TRUE	TRUE	TRUE	TRUE
60					TRUE
61					TRUE			TRUE
62				TRUE	TRUE	TRUE	TRUE	TRUE
63	TRUE			TRUE	TRUE	TRUE	TRUE	TRUE	TRUE
64					TRUE			TRUE
65					TRUE			TRUE
66	TRUE			TRUE	TRUE	TRUE	TRUE	TRUE	TRUE
67	TRUE	TRUE	TRUE	TRUE	TRUE	TRUE	TRUE	TRUE	TRUE
68
69			TRUE		TRUE	TRUE
70	TRUE	TRUE	TRUE	TRUE	TRUE	TRUE	TRUE	TRUE	TRUE
71					TRUE			TRUE
72			TRUE		TRUE	TRUE		TRUE
73	TRUE	TRUE	TRUE	TRUE	TRUE	TRUE	TRUE	TRUE	TRUE
74					TRUE			TRUE
75			TRUE		TRUE	TRUE		TRUE
76	TRUE			TRUE	TRUE	TRUE	TRUE	TRUE	TRUE
77					TRUE			TRUE
78		TRUE	TRUE	TRUE	TRUE	TRUE	TRUE	TRUE
79					TRUE			TRUE
80					TRUE			TRUE
81		TRUE	TRUE	TRUE	TRUE	TRUE	TRUE	TRUE
82					TRUE			TRUE
83	TRUE			TRUE		TRUE	TRUE	TRUE	TRUE
84	TRUE	TRUE		TRUE	TRUE	TRUE	TRUE	TRUE	TRUE
85			TRUE		TRUE	TRUE		TRUE
86	TRUE	TRUE			TRUE			TRUE
87					TRUE			TRUE
88					TRUE
89			TRUE	TRUE	TRUE	TRUE	TRUE	TRUE
90	TRUE	TRUE		TRUE	TRUE	TRUE	TRUE	TRUE	TRUE
91	TRUE				TRUE	TRUE	TRUE		TRUE
92					TRUE			TRUE
93	TRUE	TRUE			TRUE			TRUE
94					TRUE
95	TRUE			TRUE	TRUE	TRUE	TRUE	TRUE	TRUE
96	TRUE	TRUE	TRUE	TRUE	TRUE	TRUE	TRUE	TRUE	TRUE
97	TRUE	TRUE	TRUE	TRUE	TRUE	TRUE	TRUE	TRUE	TRUE
98					TRUE			TRUE
99	TRUE	TRUE			TRUE	TRUE	TRUE		TRUE
100	TRUE		TRUE	TRUE	TRUE	TRUE	TRUE	TRUE	TRUE
101	TRUE	TRUE		TRUE	TRUE	TRUE	TRUE	TRUE	TRUE
102	TRUE	TRUE	TRUE	TRUE	TRUE	TRUE	TRUE	TRUE	TRUE
103			TRUE	TRUE	TRUE	TRUE	TRUE	TRUE
104	TRUE				TRUE	TRUE	TRUE	TRUE	TRUE
105					TRUE			TRUE
106					TRUE			TRUE
107	TRUE			TRUE		TRUE	TRUE	TRUE	TRUE
108			TRUE		TRUE	TRUE		TRUE
109	TRUE	TRUE		TRUE	TRUE	TRUE	TRUE	TRUE	TRUE
110	TRUE	TRUE		TRUE	TRUE	TRUE	TRUE	TRUE	TRUE
111	TRUE		TRUE		TRUE	TRUE	TRUE	TRUE	TRUE
112					TRUE		TRUE	TRUE
113		TRUE	TRUE		TRUE	TRUE	TRUE	TRUE
114	TRUE	TRUE	TRUE	TRUE	TRUE	TRUE	TRUE	TRUE	TRUE
115	TRUE	TRUE		TRUE	TRUE	TRUE	TRUE	TRUE	TRUE
116			TRUE	TRUE	TRUE	TRUE	TRUE	TRUE
117	TRUE			TRUE	TRUE	TRUE	TRUE	TRUE	TRUE
118					TRUE			TRUE
119					TRUE			TRUE
120	TRUE		TRUE		TRUE	TRUE	TRUE	TRUE	TRUE
121	TRUE			TRUE		TRUE	TRUE	TRUE	TRUE
122					TRUE
123			TRUE			TRUE	TRUE
124	TRUE			TRUE	TRUE	TRUE	TRUE	TRUE	TRUE
125		TRUE			TRUE			TRUE
126					TRUE		TRUE
127	TRUE				TRUE
128	TRUE		TRUE	TRUE	TRUE	TRUE	TRUE	TRUE	TRUE
129					TRUE			TRUE
130		TRUE			TRUE		TRUE
131					TRUE
132			TRUE		TRUE	TRUE		TRUE
133	TRUE	TRUE	TRUE	TRUE	TRUE	TRUE	TRUE	TRUE	TRUE
134		TRUE					TRUE
135		TRUE			TRUE		TRUE
136					TRUE			TRUE
137				TRUE	TRUE	TRUE	TRUE	TRUE
138	TRUE	TRUE	TRUE	TRUE	TRUE	TRUE	TRUE	TRUE	TRUE
139	TRUE	TRUE	TRUE	TRUE	TRUE	TRUE	TRUE	TRUE	TRUE
140		TRUE					TRUE
141	TRUE	TRUE	TRUE	TRUE	TRUE	TRUE	TRUE	TRUE	TRUE
142	TRUE		TRUE	TRUE	TRUE	TRUE	TRUE	TRUE	TRUE
143			TRUE		TRUE	TRUE
144	TRUE	TRUE	TRUE		TRUE	TRUE	TRUE	TRUE	TRUE
145	TRUE		TRUE			TRUE	TRUE	TRUE	TRUE
146	TRUE				TRUE
147			TRUE	TRUE	TRUE	TRUE	TRUE	TRUE
148	TRUE	TRUE		TRUE	TRUE	TRUE	TRUE	TRUE	TRUE
149					TRUE			TRUE
150	TRUE	TRUE	TRUE	TRUE	TRUE	TRUE	TRUE	TRUE	TRUE
151			TRUE	TRUE	TRUE	TRUE	TRUE	TRUE
152					TRUE
153	TRUE	TRUE		TRUE	TRUE	TRUE	TRUE		TRUE
154	TRUE	TRUE			TRUE	TRUE	TRUE	TRUE	TRUE
155					TRUE			TRUE
156	TRUE		TRUE	TRUE	TRUE	TRUE	TRUE	TRUE	TRUE
157					TRUE			TRUE
158	TRUE			TRUE	TRUE	TRUE	TRUE	TRUE	TRUE
159
160	TRUE	TRUE	TRUE	TRUE	TRUE	TRUE	TRUE	TRUE	TRUE
161	TRUE			TRUE	TRUE	TRUE	TRUE	TRUE	TRUE
162					TRUE
163	TRUE	TRUE	TRUE	TRUE	TRUE	TRUE	TRUE	TRUE	TRUE
164	TRUE				TRUE			TRUE
165			TRUE			TRUE	TRUE	TRUE
166	TRUE			TRUE	TRUE	TRUE	TRUE	TRUE	TRUE
167	TRUE	TRUE		TRUE	TRUE	TRUE	TRUE	TRUE	TRUE
168	TRUE	TRUE	TRUE	TRUE	TRUE	TRUE	TRUE	TRUE	TRUE
169		TRUE	TRUE	TRUE	TRUE	TRUE	TRUE	TRUE
170	TRUE			TRUE	TRUE	TRUE	TRUE	TRUE	TRUE
171	TRUE	TRUE	TRUE	TRUE	TRUE	TRUE	TRUE	TRUE	TRUE
172			TRUE			TRUE		TRUE
173					TRUE
174	TRUE	TRUE		TRUE	TRUE	TRUE	TRUE		TRUE
175	TRUE		TRUE	TRUE	TRUE	TRUE	TRUE	TRUE	TRUE
176		TRUE						TRUE
177	TRUE				TRUE	TRUE	TRUE		TRUE
178	TRUE	TRUE	TRUE	TRUE	TRUE	TRUE	TRUE	TRUE	TRUE
179	TRUE			TRUE	TRUE	TRUE	TRUE	TRUE	TRUE
180					TRUE			TRUE
181	TRUE	TRUE	TRUE	TRUE	TRUE	TRUE	TRUE	TRUE	TRUE
182					TRUE			TRUE
183			TRUE		TRUE	TRUE	TRUE
184	TRUE	TRUE	TRUE	TRUE		TRUE	TRUE	TRUE	TRUE
185					TRUE
186	TRUE				TRUE		TRUE
187	TRUE	TRUE			TRUE		TRUE
188	TRUE	TRUE	TRUE	TRUE	TRUE	TRUE	TRUE	TRUE	TRUE
189	TRUE				TRUE
190	TRUE	TRUE	TRUE	TRUE	TRUE	TRUE	TRUE	TRUE	TRUE
191	TRUE				TRUE			TRUE
192	TRUE		TRUE	TRUE	TRUE	TRUE	TRUE	TRUE	TRUE
193					TRUE		TRUE	TRUE
194		TRUE			TRUE	TRUE	TRUE	TRUE
195
196			TRUE			TRUE
197	TRUE			TRUE	TRUE	TRUE	TRUE	TRUE	TRUE
198								TRUE
199			TRUE	TRUE	TRUE	TRUE	TRUE	TRUE
200		TRUE	TRUE	TRUE	TRUE	TRUE	TRUE	TRUE
201	TRUE				TRUE			TRUE
202	TRUE		TRUE	TRUE	TRUE	TRUE	TRUE	TRUE	TRUE
203					TRUE			TRUE
204				TRUE	TRUE	TRUE	TRUE	TRUE
205								TRUE
206					TRUE
207	TRUE	TRUE		TRUE		TRUE	TRUE	TRUE	TRUE
208	TRUE			TRUE	TRUE	TRUE	TRUE	TRUE	TRUE
209					TRUE			TRUE
210				TRUE	TRUE	TRUE	TRUE	TRUE
211	TRUE	TRUE		TRUE	TRUE	TRUE	TRUE	TRUE	TRUE
212	TRUE	TRUE	TRUE		TRUE	TRUE	TRUE	TRUE	TRUE
213					TRUE			TRUE
214	TRUE			TRUE	TRUE	TRUE	TRUE	TRUE	TRUE
215	TRUE	TRUE		TRUE	TRUE	TRUE	TRUE	TRUE	TRUE
216					TRUE			TRUE
217	TRUE				TRUE	TRUE	TRUE		TRUE
218	TRUE	TRUE		TRUE		TRUE	TRUE	TRUE	TRUE
219		TRUE			TRUE			TRUE
220	TRUE	TRUE	TRUE	TRUE	TRUE	TRUE	TRUE	TRUE	TRUE
221	TRUE			TRUE	TRUE	TRUE	TRUE	TRUE	TRUE
222	TRUE	TRUE		TRUE	TRUE	TRUE	TRUE	TRUE	TRUE
223		TRUE			TRUE			TRUE
224	TRUE	TRUE	TRUE	TRUE	TRUE	TRUE	TRUE	TRUE	TRUE
225					TRUE			TRUE
226					TRUE
227	TRUE			TRUE	TRUE	TRUE	TRUE	TRUE	TRUE
228					TRUE			TRUE
229	TRUE				TRUE
230					TRUE
231					TRUE
232	TRUE	TRUE	TRUE	TRUE	TRUE	TRUE	TRUE	TRUE	TRUE
233	TRUE			TRUE	TRUE	TRUE	TRUE	TRUE	TRUE
234		TRUE	TRUE	TRUE	TRUE	TRUE	TRUE	TRUE
235	TRUE	TRUE	TRUE	TRUE	TRUE	TRUE	TRUE	TRUE	TRUE
236			TRUE		TRUE	TRUE
237	TRUE	TRUE	TRUE	TRUE	TRUE	TRUE	TRUE	TRUE	TRUE
238					TRUE			TRUE
239	TRUE	TRUE		TRUE		TRUE	TRUE	TRUE	TRUE
240	TRUE	TRUE	TRUE		TRUE	TRUE	TRUE	TRUE	TRUE
241	TRUE	TRUE			TRUE	TRUE	TRUE	TRUE	TRUE
242	TRUE	TRUE		TRUE	TRUE	TRUE	TRUE	TRUE	TRUE
243	TRUE	TRUE		TRUE	TRUE	TRUE	TRUE	TRUE	TRUE
244					TRUE			TRUE
245		TRUE	TRUE	TRUE	TRUE	TRUE	TRUE	TRUE
246					TRUE
247	TRUE	TRUE	TRUE	TRUE	TRUE	TRUE	TRUE	TRUE	TRUE
248					TRUE			TRUE
249	TRUE			TRUE	TRUE	TRUE	TRUE	TRUE	TRUE
250	TRUE	TRUE		TRUE	TRUE	TRUE	TRUE	TRUE	TRUE
251					TRUE			TRUE
252					TRUE		TRUE	TRUE
253		TRUE			TRUE
254	TRUE			TRUE	TRUE	TRUE	TRUE	TRUE	TRUE
255	TRUE		TRUE		TRUE	TRUE	TRUE	TRUE	TRUE
256					TRUE			TRUE
257			TRUE		TRUE	TRUE	TRUE
258	TRUE	TRUE	TRUE	TRUE	TRUE	TRUE	TRUE	TRUE	TRUE
259								TRUE
260	TRUE	TRUE			TRUE	TRUE	TRUE	TRUE	TRUE
261	TRUE				TRUE			TRUE
262	TRUE	TRUE		TRUE	TRUE	TRUE	TRUE	TRUE	TRUE
263	TRUE			TRUE	TRUE	TRUE	TRUE	TRUE	TRUE
264	TRUE	TRUE	TRUE		TRUE	TRUE	TRUE		TRUE
265	TRUE	TRUE	TRUE	TRUE	TRUE	TRUE	TRUE	TRUE	TRUE
266					TRUE			TRUE
267	TRUE	TRUE	TRUE	TRUE	TRUE	TRUE	TRUE	TRUE	TRUE
268	TRUE	TRUE		TRUE	TRUE	TRUE	TRUE	TRUE	TRUE
269	TRUE			TRUE	TRUE	TRUE	TRUE	TRUE	TRUE
270	TRUE			TRUE	TRUE	TRUE	TRUE	TRUE	TRUE
271					TRUE		TRUE	TRUE
272	TRUE	TRUE	TRUE	TRUE	TRUE	TRUE	TRUE	TRUE	TRUE
273	TRUE		TRUE	TRUE	TRUE	TRUE	TRUE	TRUE	TRUE
274					TRUE
275	TRUE			TRUE	TRUE	TRUE	TRUE	TRUE	TRUE
276	TRUE			TRUE	TRUE	TRUE	TRUE	TRUE	TRUE
277			TRUE			TRUE
278			TRUE	TRUE	TRUE	TRUE	TRUE	TRUE
279	TRUE			TRUE	TRUE	TRUE	TRUE	TRUE	TRUE
280	TRUE			TRUE	TRUE	TRUE	TRUE	TRUE	TRUE
281	TRUE			TRUE	TRUE	TRUE	TRUE	TRUE	TRUE
282	TRUE	TRUE	TRUE	TRUE	TRUE	TRUE	TRUE	TRUE	TRUE
283	TRUE	TRUE	TRUE	TRUE	TRUE	TRUE	TRUE	TRUE	TRUE
284	TRUE				TRUE			TRUE
285	TRUE	TRUE	TRUE	TRUE		TRUE	TRUE	TRUE	TRUE
286		TRUE	TRUE	TRUE	TRUE	TRUE	TRUE	TRUE
287					TRUE
288	TRUE			TRUE	TRUE	TRUE	TRUE	TRUE	TRUE
289	TRUE	TRUE			TRUE		TRUE
290	TRUE			TRUE	TRUE	TRUE	TRUE	TRUE	TRUE
291								TRUE
292	TRUE	TRUE	TRUE	TRUE	TRUE	TRUE	TRUE	TRUE	TRUE
293	TRUE	TRUE	TRUE	TRUE	TRUE	TRUE	TRUE	TRUE	TRUE
294								TRUE
295	TRUE		TRUE	TRUE	TRUE	TRUE	TRUE	TRUE	TRUE
296			TRUE		TRUE	TRUE		TRUE
297	TRUE	TRUE	TRUE	TRUE	TRUE	TRUE	TRUE	TRUE	TRUE
298					TRUE		TRUE
299	TRUE			TRUE	TRUE	TRUE	TRUE	TRUE	TRUE
300	TRUE		TRUE	TRUE	TRUE	TRUE	TRUE	TRUE	TRUE
301			TRUE		TRUE	TRUE		TRUE
302	TRUE	TRUE	TRUE	TRUE	TRUE	TRUE	TRUE	TRUE	TRUE
303
304	TRUE			TRUE		TRUE	TRUE	TRUE	TRUE
305	TRUE				TRUE			TRUE
306			TRUE		TRUE	TRUE		TRUE
307	TRUE	TRUE			TRUE	TRUE	TRUE	TRUE	TRUE
308	TRUE	TRUE			TRUE		TRUE	TRUE
309	TRUE			TRUE	TRUE	TRUE	TRUE		TRUE
310		TRUE			TRUE
311					TRUE			TRUE
312			TRUE			TRUE
313					TRUE
314	TRUE	TRUE	TRUE	TRUE	TRUE	TRUE	TRUE	TRUE	TRUE
315		TRUE	TRUE	TRUE	TRUE	TRUE	TRUE	TRUE
316	TRUE			TRUE	TRUE	TRUE	TRUE	TRUE	TRUE
317			TRUE		TRUE	TRUE		TRUE
318	TRUE		TRUE	TRUE	TRUE	TRUE	TRUE	TRUE	TRUE
319		TRUE						TRUE
320	TRUE			TRUE	TRUE	TRUE	TRUE	TRUE	TRUE
321		TRUE	TRUE	TRUE	TRUE	TRUE	TRUE
322					TRUE		TRUE	TRUE
323				TRUE	TRUE	TRUE	TRUE	TRUE
324	TRUE			TRUE	TRUE	TRUE	TRUE	TRUE	TRUE
325	TRUE	TRUE	TRUE	TRUE	TRUE	TRUE	TRUE	TRUE	TRUE
326
327					TRUE	TRUE	TRUE
328					TRUE
329					TRUE			TRUE
330			TRUE		TRUE	TRUE		TRUE
331	TRUE			TRUE	TRUE	TRUE	TRUE	TRUE	TRUE
332	TRUE			TRUE	TRUE	TRUE	TRUE		TRUE
333					TRUE			TRUE
334			TRUE		TRUE	TRUE		TRUE
335			TRUE		TRUE	TRUE		TRUE
336		TRUE			TRUE			TRUE
337	TRUE	TRUE	TRUE		TRUE	TRUE	TRUE		TRUE
338	TRUE		TRUE		TRUE	TRUE	TRUE		TRUE
339					TRUE			TRUE
340	TRUE	TRUE		TRUE	TRUE	TRUE	TRUE	TRUE	TRUE
341	TRUE			TRUE	TRUE	TRUE	TRUE	TRUE	TRUE
342	TRUE		TRUE		TRUE	TRUE	TRUE	TRUE	TRUE
343		TRUE			TRUE			TRUE
344					TRUE
345	TRUE			TRUE	TRUE	TRUE	TRUE	TRUE	TRUE
346	TRUE	TRUE	TRUE	TRUE	TRUE	TRUE	TRUE	TRUE	TRUE
347	TRUE			TRUE	TRUE	TRUE	TRUE	TRUE	TRUE
348				TRUE	TRUE	TRUE	TRUE	TRUE
349					TRUE

[truncated: 7 more sheets: Fig. 6d, Fig. S3a, Fig. S3b, Fig. S3d, Fig. S4, Fig. S5a,b, Fig. S5c,d]
